# Supplementary material for: Identification of the NAC Transcription Factor Family during Early Seed Development in Akebia trifoliata (Thunb.) Koidz
Source: Plants (Basel). 2023 Mar 31;12(7):1518. doi: 10.3390/plants12071518 (PMC10096588; doi:10.3390/plants12071518)
Supplement: Supplementary file 1 [file plants-12-01518-s001.zip › Table S1.xlsx]

## Sheet: Sheet1
Gene accession No	Gene	Size (aa)	Molecular weight (Da)	Isoelectric point	Instability index	Aliphatic index	GRAVY	Subcellular Localization	phosphorylation sites
mikado.Chr01G1076	AktNAC001	329	38155.7	5.14	50.65	61.88	-0.835	nucl	44
mikado.Chr01G1995	AktNAC002	429	49394.1	4.91	63.7	69.72	-0.735	nucl	74
mikado.Chr01G1996	AktNAC003	347	40802.9	4.6	62.24	68.21	-0.925	cyto	52
mikado.Chr01G2000	AktNAC004	381	43593.8	6.68	56.59	65.56	-0.805	nucl	73
mikado.Chr01G2007	AktNAC005	334	38407.7	7.28	24.71	57.19	-0.895	nucl	37
mikado.Chr01G2172	AktNAC006	295	33640	8.15	45.4	60.85	-0.769	nucl	47
mikado.Chr01G228	AktNAC007	373	42381.1	5.37	44.89	58.74	-0.744	nucl	83
mikado.Chr01G2797	AktNAC008	354	40161.3	6.55	42.39	67.46	-0.634	nucl	76
mikado.Chr01G2850	AktNAC009	396	44561.1	6.76	36.4	57.4	-0.577	nucl	66
mikado.Chr01G3041	AktNAC010	164	18718.4	6.31	32.32	83.05	-0.456	cyto	27
mikado.Chr01G3072	AktNAC011	340	37509	5.69	41.43	71.44	-0.545	cyto	54
mikado.Chr01G3255	AktNAC012	163	18914.5	5.81	28.69	74.6	-0.552	cyto	20
mikado.Chr01G3256	AktNAC013	166	19092.7	5.34	20.76	75.66	-0.464	cyto	18
mikado.Chr01G3257	AktNAC014	146	17024.5	5.2	38.41	83.36	-0.421	cyto	13
mikado.Chr01G3259	AktNAC015	167	19283	7.76	31.4	75.21	-0.548	cyto	20
mikado.Chr01G3262	AktNAC016	170	19808.5	5.52	46.52	75	-0.643	nucl	17
mikado.Chr01G3263	AktNAC017	242	27617.4	8.42	43.41	67.93	-0.644	nucl	55
mikado.Chr01G621	AktNAC018	330	38219.8	6.8	41.41	69.39	-0.814	nucl	44
mikado.Chr01G777	AktNAC019	372	42021.2	5.58	36.46	63.15	-0.575	nucl	63
mikado.Chr01G881	AktNAC020	274	31890.5	6.16	43.07	70.11	-0.576	nucl	31
mikado.Chr02G2137	AktNAC021	96	11463.1	9.63	42.55	73.02	-0.798	cyto	13
mikado.Chr02G2143	AktNAC022	180	21090.7	5.55	40.79	66	-0.807	cyto	24
mikado.Chr02G2236	AktNAC023	154	17955.4	8.63	50.9	68.38	-0.869	cyto	22
mikado.Chr03G1668	AktNAC024	691	77231.6	4.61	52.67	67.71	-0.562	chlo	133
mikado.Chr03G1669	AktNAC025	414	46980.1	8.89	51.58	62.34	-0.808	nucl	100
mikado.Chr03G1670	AktNAC026	532	60333.1	5.28	52.78	68.87	-0.762	nucl	102
mikado.Chr03G1672	AktNAC027	615	69340.1	5.88	51.02	70.05	-0.633	plas	119
mikado.Chr03G1673	AktNAC028	376	42443.1	4.84	48.57	64.55	-0.625	nucl	86
mikado.Chr03G1774	AktNAC029	399	45665.7	6.01	45.13	60.35	-0.828	nucl	72
mikado.Chr03G1819	AktNAC030	520	58526.4	5.02	52.37	78.71	-0.555	chlo	115
mikado.Chr03G1820	AktNAC031	535	60494.4	5.02	45.96	75.4	-0.585	plas	107
mikado.Chr03G1821	AktNAC032	331	38166.7	5.14	34.55	61.54	-0.778	cyto	63
mikado.Chr03G1822	AktNAC033	314	35945.7	5.07	51.61	63.03	-0.848	nucl	87
mikado.Chr03G1823	AktNAC034	315	36371.5	5.21	46.75	63.14	-0.82	nucl	80
mikado.Chr03G1824	AktNAC035	565	63972.8	4.46	43.69	75.22	-0.647	nucl	95
mikado.Chr03G1827	AktNAC036	570	65570.4	5.49	55.39	67.66	-0.753	nucl	138
mikado.Chr03G1829	AktNAC037	359	40562.8	4.72	55.77	63.31	-0.777	nucl	82
mikado.Chr03G1830	AktNAC038	451	51238.4	4.52	44.18	66.63	-0.76	cyto	76
mikado.Chr03G316	AktNAC039	325	36671.6	6.97	47.72	64.22	-0.584	nucl	85
mikado.Chr03G343	AktNAC040	352	39267.9	7.1	40.69	69.01	-0.715	nucl	83
mikado.Chr04G1098	AktNAC041	194	21819.5	4.88	38.61	71.29	-0.448	nucl	40
mikado.Chr04G1102	AktNAC042	611	68118.5	5.18	39.06	72.93	-0.519	nucl	108
mikado.Chr04G236	AktNAC043	371	43147.8	5.59	48	73.5	-0.678	mito	46
mikado.Chr04G2395	AktNAC044	316	36517.9	5.67	44.17	68.23	-0.753	cyto	52
mikado.Chr04G2466	AktNAC045	283	32793.3	7.01	49.47	63.78	-0.692	nucl	48
mikado.Chr04G2491	AktNAC046	192	22306.2	5.01	38.47	71.56	-0.577	nucl	32
mikado.Chr05G1799	AktNAC047	401	45442	6.17	38.64	60.02	-0.668	nucl	79
mikado.Chr05G306	AktNAC048	247	28182.4	4.99	52.76	55.63	-0.745	nucl	37
mikado.Chr05G36	AktNAC049	672	77169.9	9.2	45.78	51.79	-0.968	nucl	108
mikado.Chr05G680	AktNAC050	590	65668.9	4.49	40.11	73.81	-0.469	cyto	98
mikado.Chr05G713	AktNAC051	374	42734.8	5.11	35.03	67.06	-0.743	nucl	50
mikado.Chr06G1130	AktNAC052	292	32920.9	8.93	45.24	66.34	-0.866	nucl	56
mikado.Chr06G1245	AktNAC053	340	38324.1	8.64	40.36	66.18	-0.582	nucl	81
mikado.Chr06G1246	AktNAC054	321	36561.1	8.87	38.48	64.74	-0.864	nucl	55
mikado.Chr06G2002	AktNAC055	434	49405.9	6.54	47.33	57.28	-0.967	nucl	97
mikado.Chr06G525	AktNAC056	545	60745	4.58	52.67	64.24	-0.586	nucl	97
mikado.Chr07G1153	AktNAC057	208	24349.3	6.31	46.9	67.93	-0.773	nucl	27
mikado.Chr07G1279	AktNAC058	517	58375.7	5.14	46.47	64.08	-0.914	nucl	82
mikado.Chr07G1528	AktNAC059	265	30774	8.45	28.43	66.94	-0.671	nucl	63
mikado.Chr07G1529	AktNAC060	351	39963.3	8.33	39.58	65.27	-0.654	nucl	70
mikado.Chr07G1564	AktNAC061	380	42816.1	6.61	48.08	61.11	-0.585	nucl	85
mikado.Chr07G2028	AktNAC062	256	29169	9.18	38.03	63.16	-0.677	nucl	65
mikado.Chr07G223	AktNAC063	368	42135.4	5.63	64.37	63.56	-0.647	nucl	78
mikado.Chr07G585	AktNAC064	229	26564.1	5.34	30.91	69.83	-0.539	cyto	41
mikado.Chr07G856	AktNAC065	375	42808.9	7.22	58.44	69.15	-0.723	nucl	98
mikado.Chr08G1219	AktNAC066	358	41449.2	5.92	55.1	60.7	-0.838	nucl	65
mikado.Chr08G360	AktNAC067	426	48092.3	6.66	46.01	54.95	-0.998	nucl	81
mikado.Chr08G733	AktNAC068	181	20111.9	4.87	35.9	81.99	-0.195	nucl	26
mikado.Chr09G1486	AktNAC069	237	27255.4	5.01	36.3	58.02	-0.783	nucl	35
mikado.Chr09G1487	AktNAC070	666	76599.9	6.17	42.41	71.29	-0.548	nucl	105
mikado.Chr09G272	AktNAC071	362	41120.6	6.67	41.81	64.92	-0.636	nucl	71
mikado.Chr09G293	AktNAC072	388	43874.7	7.02	50.39	61.31	-0.571	nucl	77
mikado.Chr09G949	AktNAC073	248	28272.9	9.37	47.2	62.82	-0.72	nucl	70
mikado.Chr10G1313	AktNAC074	191	21993.7	4.69	39.81	79.06	-0.468	nucl	31
mikado.Chr10G137	AktNAC075	273	32058.6	7.03	45.8	68.53	-0.757	nucl	33
mikado.Chr10G1522	AktNAC076	676	77893.7	5.47	43.02	70.09	-0.581	nucl	106
mikado.Chr10G1523	AktNAC077	238	27256.4	4.95	46.97	57.35	-0.767	nucl	41
mikado.Chr10G354	AktNAC078	327	37902.6	5.96	50.7	63.18	-0.83	nucl	56
mikado.Chr10G497	AktNAC079	420	46315.7	6.04	63.89	73.62	-0.607	nucl	99
mikado.Chr10G712	AktNAC080	314	34696.2	5.76	47.69	76.94	-0.334	nucl	44
mikado.Chr11G10	AktNAC081	316	36398.1	7.19	43.85	68.16	-0.663	chlo	42
mikado.Chr11G335	AktNAC082	299	34871.2	8.67	34.14	62.88	-0.799	nucl	46
mikado.Chr11G59	AktNAC083	341	39355.8	5.09	45.67	57.77	-0.836	nucl	89
mikado.Chr11G914	AktNAC084	326	37200.8	5.39	38.9	65.18	-0.651	nucl	74
mikado.Chr11G915	AktNAC085	330	36720.3	9.22	35.82	65.94	-0.672	nucl	70
mikado.Chr12G895	AktNAC086	232	26538.9	5.61	31.58	72.28	-0.491	cyto	32
mikado.Chr13G1383	AktNAC087	312	35386.1	8.77	26.32	61.25	-0.638	nucl	38
mikado.Chr13G312	AktNAC088	357	41384.3	6.28	57.17	62.52	-0.789	pero	69
mikado.Chr13G780	AktNAC089	625	70024.4	5.46	52.65	68.62	-0.587	nucl	134
mikado.Chr14G1042	AktNAC090	124	14307.1	4.47	37.16	72.18	-0.527	nucl	18
mikado.Chr14G1045	AktNAC091	265	30542.7	5.82	49.47	79.74	-0.674	nucl	56
mikado.Chr14G193	AktNAC092	255	29351.5	6.46	47.16	55.41	-0.87	nucl	55
mikado.Chr14G865	AktNAC093	309	35431.4	5.61	40	59.35	-0.811	nucl	63
mikado.Chr14G870	AktNAC094	394	44946.1	6.76	35.41	54.42	-0.834	nucl	69
mikado.Chr15G1227	AktNAC095	248	28589.2	9.38	39.56	58.87	-0.845	nucl	63
mikado.Chr15G545	AktNAC096	307	35107.4	6.67	34.67	61.56	-0.678	nucl	58
mikado.Chr15G55	AktNAC097	158	18290.9	9.43	39.36	71.01	-0.873	cyto	27
mikado.Chr15G849	AktNAC098	422	47119.8	5.83	49.98	72.77	-0.647	chlo	73
mikado.Chr16G401	AktNAC099	553	62043.7	4.35	43.84	66.6	-0.514	cyto	85
mikado.Chr16G499	AktNAC100	346	39898.8	7.64	52.28	69.02	-0.779	nucl	57
mikado.Chr16G671	AktNAC101	286	32780.9	5.66	40.09	66.54	-0.756	nucl	53
