# Supplementary material for: Identification of the NAC Transcription Factor Family during Early Seed Development in Akebia trifoliata (Thunb.) Koidz
Source: Plants (Basel). 2023 Mar 31;12(7):1518. doi: 10.3390/plants12071518 (PMC10096588; doi:10.3390/plants12071518)
Supplement: Supplementary file 1 [file plants-12-01518-s001.zip › Table S2.xlsx]

## Sheet: Sheet1
Duplicated AktNAC gene1	Duplicated AktNAC gene2	Ka	Ks	Ka/Ks	Duplication time/(Million years ago)	Selective pressure	Duplicate type
AktNAC002	AktNAC003	0.121	0.202	0.6	6.728	Purifying selection	Tandem
AktNAC012	AktNAC013	0.059	0.152	0.383	5.065	Purifying selection	Tandem
AktNAC013	AktNAC014	0.108	0.107	1.008	3.578	neutral evolution	Tandem
AktNAC016	AktNAC017	0.192	0.507	0.378	16.901	Purifying selection	Tandem
AktNAC024	AktNAC025	0.423	0.663	0.638	22.095	Purifying selection	Tandem
AktNAC025	AktNAC026	0.224	0.375	0.598	12.504	Purifying selection	Tandem
AktNAC027	AktNAC028	0.258	0.287	0.898	9.583	Purifying selection	Tandem
AktNAC030	AktNAC031	0.264	0.56	0.472	18.669	Purifying selection	Tandem
AktNAC032	AktNAC033	0.191	0.371	0.514	12.367	Purifying selection	Tandem
AktNAC033	AktNAC034	0.027	0.047	0.578	1.562	Purifying selection	Tandem
AktNAC037	AktNAC038	0.241	0.368	0.655	12.27	Purifying selection	Tandem
AktNAC069	AktNAC070	0.299	1.52	0.197	50.677	Purifying selection	Tandem
AktNAC076	AktNAC077	0.285	2.186	0.131	72.851	Purifying selection	Tandem
AktNAC018	AktNAC029	0.102	0.699	0.146	23.315	Purifying selection	Segmental
AktNAC001	AktNAC043	0.111	0.43	0.258	14.349	Purifying selection	Segmental
AktNAC008	AktNAC060	0.122	0.638	0.191	21.275	Purifying selection	Segmental
AktNAC009	AktNAC061	0.182	0.673	0.271	22.421	Purifying selection	Segmental
AktNAC015	AktNAC073	0.16	0.831	0.192	27.71	Purifying selection	Segmental
AktNAC008	AktNAC071	0.18	0.545	0.331	18.168	Purifying selection	Segmental
AktNAC009	AktNAC072	0.336	1.245	0.27	41.503	Purifying selection	Segmental
AktNAC020	AktNAC075	0.258	1.251	0.206	41.706	Purifying selection	Segmental
AktNAC001	AktNAC078	0.307	0.985	0.312	32.849	Purifying selection	Segmental
AktNAC011	AktNAC098	0.211	1.083	0.194	36.115	Purifying selection	Segmental
AktNAC040	AktNAC054	0.203	1.005	0.202	33.5	Purifying selection	Segmental
AktNAC040	AktNAC085	0.177	1.265	0.14	42.179	Purifying selection	Segmental
AktNAC041	AktNAC046	0.15	0.793	0.19	26.433	Purifying selection	Segmental
AktNAC043	AktNAC078	0.167	0.644	0.26	21.451	Purifying selection	Segmental
AktNAC047	AktNAC060	0.279	2.27	0.123	75.674	Purifying selection	Segmental
AktNAC047	AktNAC071	0.318	2.839	0.112	94.629	Purifying selection	Segmental
AktNAC048	AktNAC092	0.147	0.673	0.219	22.449	Purifying selection	Segmental
AktNAC047	AktNAC094	0.183	0.985	0.186	32.817	Purifying selection	Segmental
AktNAC050	AktNAC099	0.184	0.557	0.331	18.556	Purifying selection	Segmental
AktNAC055	AktNAC067	0.144	0.74	0.194	24.6689	Purifying selection	Segmental
AktNAC053	AktNAC084	0.172	0.815	0.211	27.177	Purifying selection	Segmental
AktNAC054	AktNAC085	0.066	0.438	0.15	14.6	Purifying selection	Segmental
AktNAC060	AktNAC071	0.125	0.449	0.279	14.982	Purifying selection	Segmental
AktNAC061	AktNAC072	0.342	1.72	0.199	57.325	Purifying selection	Segmental
AktNAC062	AktNAC073	0.154	0.664	0.232	22.141	Purifying selection	Segmental
AktNAC064	AktNAC086	0.122	0.666	0.184	22.201	Purifying selection	Segmental
AktNAC060	AktNAC094	0.168	0.74	0.227	24.663	Purifying selection	Segmental
AktNAC062	AktNAC095	0.22	0.87	0.252	29.004	Purifying selection	Segmental
AktNAC066	AktNAC088	0.085	0.599	0.142	19.973	Purifying selection	Segmental
AktNAC069	AktNAC076	0.262	1.577	0.166	52.572	Purifying selection	Segmental
AktNAC073	AktNAC095	0.177	0.745	0.237	24.82	Purifying selection	Segmental
