# Supplementary material for: Identification of the NAC Transcription Factor Family during Early Seed Development in Akebia trifoliata (Thunb.) Koidz
Source: Plants (Basel). 2023 Mar 31;12(7):1518. doi: 10.3390/plants12071518 (PMC10096588; doi:10.3390/plants12071518)
Supplement: Supplementary file 1 [file plants-12-01518-s001.zip › Table S3.xlsx]

## Sheet: AktNACs
Gene_name	primer	length
AktNAC055	F: ATGAGCACCAAAGGACGCAT	R: AGGCTGCTGTTGCAATCTGA	81bp
AktNAC058	F: ATTTGCGCCCTCTTGATCCT	R: CGTACAAGCTGGCTAAGTCG	181bp
AktNAC042	F: GAGTTCCATCCCAGCTCGTC	R: AGTGCACCGACACCTTACAG	154bp
AktNAC006	F:CATTGCAGCTGGACGATTGG	R: AATGGTAACGGTGGTGGGAC	184bp
AktNAC079	F:AGGTGATCGGTGGGGTTGAT	R:ACCCATCATCTGACGACATGG	183bp
AktNAC080	F:TGCAGTGGAAACAGAATGGC	R:AAACTGGTCCAGCCACGATA	238bp
AktNAC093	F:TGATTGGGTACTTTGCCGGA	R:GGCACACCACTCTGACCAAT	195bp
RG5-EF-α	F:GTCTCCCTCTTCAGGATGTTTAC	R:GACAACCATACCAGGCTTGA	95bp
