# Supplementary material for: Identification of the NAC Transcription Factor Family during Early Seed Development in Akebia trifoliata (Thunb.) Koidz
Source: Plants (Basel). 2023 Mar 31;12(7):1518. doi: 10.3390/plants12071518 (PMC10096588; doi:10.3390/plants12071518)
Supplement: Supplementary file 1 [file plants-12-01518-s001.zip › Table S4.xlsx]

## Sheet: Sheet1
>AktNAC007
MGGASLPPGFRFHPTDEELVGYYLKRKVDGLKIELEVIPEIDLYKYDPWELPDRSFLPKR
DMEWFFFCPRDRKYPNGSRTNRATKVGYWKATGKDRKVVCQSDITGFRKTLVFYRGRAPL
GDRTDWVMHEYRLCDDLSQGPSNFQGGFALCHVIKKKNDQSESKSKRVGSSSSSGDLTTP
RQYSSDHLSTHIENPFQANNPYHGSNYSSPVTSPYEMRELEPTLSGTHHTSPWVSPDLIL
DTSKVYEQGQNVVSGLPNYEFSNSMSSWQQCNSMEFSPNPYYTNFIPEVDRSDEFGQVGC
MSPYSGPVNYMDLCGDEDPTYQRLEWTENPSINGLGAWNPAASPQISRQTSGDGSLGDLT
NLWLREDNLVIVM
>AktNAC018
MSLANEKSLVPPGFRFHPTEEELLHYYLKKKVTYQKIDLDVIRDVDLNKFEPWDIQEKCK
IGSTPQNEWYFFNHKDKKYPTGIRVNRATAAGFWKATGRDKVIYSSFKRIGMRKTLVFHK
GRAPQGLKSNWIMHEYRLDNNSIENNAVNPTGETTQDNGWVVCRIFKKKNDQKSVDSPNH
SLITTNTKTQMLKSQNDGPLDQILQYMGSTCKQESEASKNINITPNNNNNNMGLLREFDV
TICNDVEEITNTEASMTNHGRNGNLSQVYHNSETSPNDWIILDRLVACCNDPNLAYYPSL
DHDLQFQQLQLDHCSQEYNNEIVLWNFTRS
>AktNAC019
MLAMDEVLSEIHGEETNQQGLPPGFRFHPTDEELVTFYLASKVFNGSFCGVDIAEVDLNR
CEPWELPEMAKMGEREWYFFSLRDRKYPTGLRTNRATEAGYWKATGKDKEIYSGSGGGTL
LGMKKTLVFYKGRAPRGEKTKWVMHEYRLDGDFSYRHTCKEEWVICRIYHKVGGDKKTPL
SQAHTSSSPSTCLPPLLESNNNTTILESQTLQNPYLVNEENDLNTLINAGGVCQPHQPWP
ITIQPPFSVPTNTNPLPSIFFKSFLSHQECSLQETATVPKQWQQETNFSYFEPIDFNLHW
MDKIHHQNLWQNPLFFEMGCGVLGTSAATAVLGDTTTVHDMSTSVRSDFQRMLDPSTRGG
SGGEKTGPLDSN
>AktNAC020
MDQTMPELELELPGFRFHPTEQELLDFYLKKMVFGKKFRVDIISFCNIYQYDPWELPELA
KNGEREWYFFVPRDRKHGHGGRPNRTTENGFWKATGCDRPIRNMSGSKNIIGLRKTLVFY
KGRAPHGCKTDWIMNEYRMPDTCTPPKDIVLCKIYRKAKSLKELEQRAAMEEAMSISNAL
SPSSTLDAISFTEQQNFTTLVPPNDTVLKIEEDCEKENKDFVASSSLRVEFAKERLPELQ
LPIVSLDWTQDQFWVQFSSPWLGNWTPCANLLNS
>AktNAC001
MDSMEPSVPPGFRFHPTDEELVGYYLKKKVASQKIDLDVIRDIDLYRIEPWDLQERCRIG
YEEQNEWYFFSHKDKKYPTGTRTNRATMAGFWKATGRDKAVYDKMKLIGMRKTLVFYKGR
APNGQKSDWIMHEYRLESDENGPPQEEGWVVCRAFKKRTNTQTRSNEGWDSSYFYDEPSG
ISSIVDPIDYVPRQQPQNFLCKQEIEGDNLNFLHSDHFVQLPQLESPSLPPLKRPSFMSL
VSENIEDEEQIRGCKNVEKVTDWRALDKFVASQLSQEDRYDGEGVSNFGDNHNSDMGLLL
MQSSREEGNKLNGFCSGSDCDIGICIFEK
>AktNAC002
MLFPAGYRFVPSDKELVTYFLLQKTLGNSPSSHGDVIMEFNVYLTAPWNLPIISSDISGG
IEERYYYALREKKCKNGGSRANREVSDGGGRWKASRGDKNILDAQGNIVGLMKTLNFFKF
DKSSSKKQVKTNWIMHEYRLASNIGQQNEIQELVLCKIRERKNNDSERQEENVVFSNNNE
EETINGSDQVEEVETISAFERQDYDYQSREINKFFFHNEEPSINGCEGEKEEGAVVYPNE
VPSFNPTERQEGVVFLEDYDSERREELLINNVSKEEEPQNKEIQEEGRMDEEHHNPSSSS
SCLLKLELGDSYSSFDLEKAGQVARMLRLSESDEMCIEEFHRIHPEAKNRGFGRVFRSPT
LFEDMVKCMLLCNCQWPRTFTMARALCELQLNLKSDSFKYLGTEVVSQDPSCLKPQTDGF
LPIRLLEES
>AktNAC003
MLFPAGYRFVPSDKELVTYYLLQKTLGNHPSPHGNVIMEFNVYLTAPWNLPIISSDISGG
IEERYYFALREKKCKNGGSRANREVGDGGGRWKASRGDKNILDAQGNIVGFMKTLNFFKF
DKSNRKKQVKTNWIMHEYRLPSNIGQQNEIHELVLCKIRERKNNDSERHEENVAFSNNNE
EDTINGSDQVEEVETISAFERQDYDYQSQEINKFFFHNEEPTINDCEGEKEEGAVIYPNE
VPSFNPTERQEGVVFLEDYDSERREELLINNINEIQEEGLVCSKDHEYETQEENLVFYEN
EEPLINIFEGDEEEGVVFYDDYYEEPLWDIQAWDMEYLRNQKRQKLN
>AktNAC004
MAIAATMNQDNNNNKDSHEQDMVMPGFRFHPTEEELIEFYLRRKVEGKRFNVELITFLDL
YRYDPWELPALAAIGEKEWYFYVPRDRKYRNGDRPNRVTTSGYWKATGADRMIRTDDLRS
IGLKKTLVFYSGKAPKGIRSSWIMNEYRLPHSETERHQKAEISLCRVYKRAGIEDHTLIP
GSNSSRPSSSRGTQSDKKQHNMVNHGTTASFQALEGQSPPTEMEKLHETEGSSSTDTGTA
LGLPNPRTYGAIPPITTTLEVGGTFLHHSQELGYLLPTNCTTLFSTSSSIPMASVDELRK
LVDYQQAYSQQQQQQQQQQLLLQLQQQHNHQNITHFMPLPPPQSQSLALNTLPNSLQTFS
DKLWEWNPIPDADRDYTSPFK
>AktNAC005
MSSSNGGVPPGFRFHPTDEELLHYYLKKKVSFEKFDLEVIRDVDLNKIEPWDLQERCRIG
STPQNEWYFFSHKDRKYPTGSRTNRATNAGFWKATGRDKCIRNSFKKIGMRKTLVFYRGR
APHGQKTDWIMHEYRLEDNDDFQGNDNEDGWVVCRVFKKKNLFKIGNEGSVASAGATHHA
QVQAQPLTTLKDTQYVHVQRQHNQTFDLYKPDHGLQYSHIPDPHFSNMQQPQTFLHTNKP
ISFHPQLLTNQTDCDAAGQVQYQPCESADQQMGGGRDVGLNDWAVLDRLVTSHLGHEGDS
SSKGVRFEDANPSSVNQINQLSIRGEMDFWGYTK
>AktNAC006
MKGGDLELPPGFRFHPTDEELVVHYLCRKCASLSISVPIIKEIDLYKFDPWQLPGLASYG
EKEWYFFSPRDRKYPNGSRPNRAAGSGYWKATGADKPIGNPKPIAIKKALVFYAGKAPRG
LKTNWIMHEYRLADVDRSARKNNSSSRLDDWVLCRIYNKKGSLEKEFNLDKKSNPSPLIH
KSETQDQKPDISTRGQNMSVPPPLPFPSPSSMINDFHYFDPSDSIPKLHTESSCSDHVVS
TEFPTCEREVQSEPTGWRGDWASMGNLNPYDAQFDNNNNQLSPLQDMFMYLQKPF
>AktNAC008
MENISGIIKGEDQSQIDLPPGFRFHPTDEELITHYLSKKVFDSNFNAEAIGEADLNKCEP
WDLPRRAKMGEKQWYFFCVRDRKYPTGLRTNRATEGGYWKATGKDKAIYRSKSLVGMKKT
LVFYKGRAPKGEKTNWVTHEFRLEGKFSPYNLPKTTKNEWVICRIFNKSSGCKKPYVSSL
VRLGDEMGHSQLPPLTDSPLYNSKTKLIASETSHVTCFSNSMEDNCFNPQLFSDSSNPSI
ITNPLSSIFSKISLPSSFYSTQDPPNLANLQYPNSVLMQDQSILKVLLENQMEQSRKAER
EMISISQETGLTTDMNTESSSIVSNLQMGRNSFEDQEDPSTSVGPVDLDSIWIY
>AktNAC009
MDEKHDFDKIDEIMLPGFRFHPTDEELVGFYLKRKIQQRPLSIELIKQLDIYKYDPWDLP
KELAATGEKEWYFYCPRDRKYRNSARPNRVTGAGFWKATGTDRPIYSSEGIKCIGLKKSL
VFYRGRAAKGIKTDWMMHEFRLPSLTNSAPPKRPMDKNLPLNDSWAICRIFKKTNSIAQR
ALSHSWVSSFPETVGSDILTHGTHFTQFSSENTSCVTETGSATQFYCNNNDLHTSTTSFS
PIDTSTYKPVNPMVCKSSLLPISNGDVPSGFMFSAPDMSGQAKYNDDVASMLLNMSPNLF
GDIGKASESVDFGSGFSMNLAHEMQGNMGMGEENTCTRKNPDIPSVNNQWGTVRSVEFPF
ALPSTTSDAWKSNFPWDSPSCPSELSTSYSTSKHYT
>AktNAC010
MEGLNLVRNGETRLGPGIQIFPTYDELLVHHLKRKVISDPLPSPIIREFDVANTDPWALP
GLGDLEKTLYFFSVREVRPYIVTTSGYWKPNESDEQIKDSRSNEVVGKKKTLVFYMGKPP
NGPRTLWVMHEYSLAGPTNPTQNWVVSRIFMKRTSTEDDGEVVL
>AktNAC011
MGRGCYGFSFVSLEWPGLPAGVKFDPSDAELLEHLAGKVGLGNSKAHFFIDEFIPTLQGD
NGICYTHPENLPGAKIDGSSVHFFHRTSRAYATGHRKRRKINGQCSSTDEHFRWHKTGAT
KAVIENGVQKGWKKIMVLYKSSKNGSKPSKSNWVLHQYHLGDKEDEEEARASPSTPKTYT
PNPRTGKRALLDEDDENIHKSPAKDAGLVSESPQPPLTSVHLEDKQMDPVWWAGESQAVE
DLDPNGVHASLLCNEILDSYAPIDESGQKRDPYFFNSGGNRNNMLEGDIDMGRGFSDLGN
LELETPPDFDLACLGHITDLLVIASACVVMIFRCLILGSN
>AktNAC012
MERNGNQFLLTDEELVRHYLKVKVLFSTVRCTKIPDVNVYNHDPWALPGNVEQVRYFFSP
RDETYGNGDGPNRVTLSGHWKANGIDQEIIDSRFNRVIGMKKTLVFRMGSPPNGPLTQWI
MHEFQFVGIEPNTQNSMEMGEWVLCRIFLNKRRAEDDGEVIDP
>AktNAC013
MERNGIQFLLTDEELVIHYLKVKGLFSTLRCAQIPDVNVYNHDPWALPGNVEQVRYFFSP
RDETYGNGDGPNRVTLSGHWKANGIDQEIIDSRFNRVIGMKKTLVFRMGSPPNGPLTQWI
MHEFQFVGIQPNTQNSMMEMGEWVLCLTREQYNRCKAEDDGVAIDP
>AktNAC014
MERNGIQFLLTDEELVIHYLKVKGLFSTLRCAQIPDVNVYNHDPWALPGNVEYVRYFFSP
RGKSCRNGPLTLWIIHEYPFVGTEPNTLNSMMEMGEWVLCRIVLNKRRAEDDGEDSMNQM
GDWILCRVILKKRNTEDDGQIMEPSN
>AktNAC015
MERNGIQFLLADEELVVHYLKVKGLFSTLRCAQIPDVNVYNHDPWALPGNVEQVRYFFSP
RDETYGNGDGHNRVTLSGHWKANGIDQEIIDSRFNRVIGMKKTLVFRMGSPPNGPLTQWI
MHEFQFVGIQPNTQDSMKQMGDWILCRVILKKRNTEDETKSCNQATR
>AktNAC016
MEGLDSVRNGEISLAPGFRFIPTDEELIHYLKRKVVDCALVVSIIPDVDDVFKYDPWSLP
GDLKKEKYFFSRSEVRPERVTHSGYWKAIGVEQQIMDSRRNQLMGIKKTLQFYMGKPPNG
PRTEWNMNEYYLVDSRNNPTQDMSDWVLCRIFLEKRSAKNDGEIVEPGEN
>AktNAC017
MEKLDLVPNGEIRLPPGFRFLPTDEELVVHYLKRKVLACPLPASIIPEVNVCDQDPWNFP
GDLKKERYFFSTREAKYTKGNRPKRMTSSGYWKAVGREKRIVESRSNQVVGMKKTLVFYI
GKPSNGPRTEWIMHEYSLVDCNSTQRKNPTQTPNFFMQMGDWVLCRIFLKNRRAENDGEI
VEPCDENRVQNNGLVRPSSVDFLMLDTNVKRPSSSTSSEISEVSSVGSDHEEKDGCISSS
SC
>AktNAC021
MIFSGLEHVRDNNTEQYYFAHRERLTPGSPYPKRSIKGNIGVWKTNGGNKEILNQEQRCI
GYKQRLVFKIDNNEKTPWIMHEYTLHHKNKVVLIFF
>AktNAC022
MVPFKFSPSDIELVEHLNTTVNGGILQPYPIKTCHVYESEPWKLPGLDHVGDEKREEYYV
TKRERFTPNSPYPKRSIKGKIGFWSTNGENEKILNGEKTCIGYKQGLVFMSDKDNETPWI
MHEYTLHHDNKGIFEELVLCRITNNGRAKWPEDANNKSDWIQKLDEAFEYFGNWKFDVLD
>AktNAC023
MTHPPDLDSCLLRTPGYRGLEPPVGDEKREEYYFAHRERLTPGSPYPRRSIKGKIGFWRI
NGGNKKILNGKNRCIGFKQGLVFMRDKDNKTPWIMHEYTLYHNNKEIFEELVLCRITNNG
RAKRSEDANNKSDSILELDEAFDYIGNCKFDVLD
>AktNAC039
MEGASMLTPNLPPGFRFHPTDQELIIYYLKKKVSSSPSPVLSLITDIDLYKFNPWELPDK
AFFGEGEWFFFSPRDRKYPNGDRPNRAAASGYWKATGTDKPILTLSGSQCLGVKKALVFY
QGRPPKGTKTDWVMHEYRLLDDSARSPKLKGSMRLDDWVLCRVRQKTNSPFHIGEKYENL
SDGSPQFNNPCMEDQMMKKRNELYEESNNYQFLHDSLMGSPEGTLTVERSINPNIISFQG
IPTKPSISAMASQSQAPMVSSFHQMLETMKRTLSISGLDEYMPVPPSKRLNSSSNTEGAD
MSIDEEKSALTGSTSIPRCFSDFLV
>AktNAC040
MERHDSSSGSQQPQLPPGFRFHPTDEELVVHYLKKKASSVPLPVTIIAEVDLYKFDPWEL
PGQATFGDQEWYFFSPRDRKYPNGARPNRAATSGYWKATGTDKPILTSGGTQKVGVKKAL
VFYGGRPPKGIKTNWIMHEYRLTDNNSIMKPPGIDIANKKSSLRLDEWVLCRIYKKSNSQ
RSMDRDKEDSMDEILASLPNSTINEQQNPRSQALKMASYGSLLENEENFFDELISEDNGI
DNNSMTQLGSSSLKSDLSIVPSAIANALSLKRDLPSPYWNEPSGVTSQSAKRFHANHHNS
GGTVGVDGSNSISNLLNQLPQATQFHQQTLLGSLGDGIYRQPYQLSGMNWNT
>AktNAC024
MAVLGVMSLPLGFRFSPTDEELINHYLQLKIKGKESEVNVIPEVDVCKWEPWDLPGLSVI
KNDDPEWFFFCPRDQKYPNGRRFNRATEAGYWKATGKDRTIRSRSSRTKLIGLKKTLVFY
KGRAPNGERTSWIMHEYHTNAEKGTFVICRLFKKDGKDGKTEYPNCDEIDLTGSSPTTNR
SSPEGSPSNKAKAQAMPMPDMQIGEQPTVTERWQTVKSENIISNDLMPEENHSNARMASN
VEKPEAEVPAAEVDLTLEEYLSFFYEPTIEPLNSNITSNAPVLENTYMASDVGGLETEVQ
DAEVDPLMEGYLSFFYDPTVEPPESNITSDSLVPEESHCNMASSVGDCAAEVKATEVDPL
LEECLSLFYEPTIEPLDSHAGVGSSFMDSSFTSNIGNGHNEMMFQGNDDDQGFFVTEEFF
QKFLNNQEYSCEEPTNQNNSTVESEPRDICMLSSGPSMFGGESVSGSDTDTLVGQQQCDQ
ELETSLWFKEHSDANVSLQMQMALGHENTDSLWDNCADSTGYHDLFNNLEESTNQNDLIN
SSADLVETGIEIRPQYRFSSQNFVSQGTATRRIHLQERLSYRVLSFKNYGANPAVSAAVG
EGTEHTTSNEPQHKTSILDSANNKDVSQEPDARLRLRAKARQDGVKSSDILQGPSLLEAH
ASNFSSRTTVVVIVIMVLFVLFISAWRFLKF
>AktNAC025
MDASSEVGYGFRPTDEELINHYLRLKNKGEESKVKSIAEVDLCKFEPSELPGLSKIKTND
PEWFFFCSRNQKYPKGHRFNRATKAGYWKATGKERSIKSRSSGMKIGTKKTLVFYKGRAP
NGERTAWVIHEYHMNSEKCPYVVCRLFNKDVTVKYSNYDQIEVSGNTPTVARTSPKDIPS
PKDIPSNQPMVQSTSESDIITSNALVPEDRHHSTYVPSDVEDRESEVRVTEVDPRQEEWL
SFLNNSSPLRSEMSTGLGFSHMVSPFSSNFGNEHNGMLTQDYNFEVNEICCIHSEPRVPP
PRAPPPVRVRSRIGRSQVGHMELQMREEIIQENDNEAKPRVVEAPPFPEVMVITSLISRQ
KAKDNEAKPNIFKAAGEATKHTKTPKVRKPRSTEYPSLKEISEITSKAKSLSIK
>AktNAC026
MSVVGYRFHPTDEELINHYLRLKNKGKDSEVQVIREVDLCKFEPWDLPGLSVIKSDDPEW
FFFSSRNQKYPKGHRFDRSTKAGYWKATGNDRPIKSRSSGTKLIGMKKTLVFYKGRTPNA
ERTAWVIHEYHMNSEKYAYVLCRLFNKDVTVEYSNYDEIEVSSPEDTPSNQQMVQSTSKS
DMQVGEQLTCIEKCLADKSGNITTSALIPKERNNNAYVPSDVEDREVEVRATEEELLSFL
NNLSPLRSEMSIGLGSSYMDSPFANKLDDGHNGMPFHGDNYELDLNYPILRSVAAVHNNQ
EYSCDESTNHKNSTFGIDSVGAQIRLQSGPSMHMGVSERAGGNDSASYSDAYTRVPIRFE
QSQSRASMDIVASEVAGDWDNVSDNDAYTRASPPIERSQVGQGERQVSKEISQENDNKAK
PRAVEDVGEAMERTKLRSLSFVNLEKDKEISPKPVIRMMKLKKEVIWNAKDNETKTTVTN
VGGEATEHTMIIKKNKEISQEPDINIDAHQENFELIDSIQLFDIQNLNLYYS
>AktNAC027
MAAMSVVGYRFHPTDEELINHYLRLKNNGKESEVQVIPDVDLCKFEPWDLPGLSVIKSDD
PEWFFFCSHNQKFPKGHRFDRSTEAGYWKATGNDRPIKSRSSGKKLIGKKKTLVFYKGRS
PNGERTTWKIHEYHMNTVKCPYVLCRLFNEDEMVNYSNNVEIEDIPSYQPMVQSTLESDM
QVGSGIERCLADKSDNITPNAVVPKGRNYNTYVPSDVEDHEAEKEWLSFLKEPNFDEVEL
IGSTSTTARSPEGMPPNQPMVQSNSESDIQVGEQSAGIEKFMDDKSVDIISDAPVPEEEY
YNDLSPLRSEFRSSYMDSSFASNFDDEHEMGLNYPILGPMLAVHRNKEYSCVESTNQENS
TFESNSGDDEIHLQFKPSMHKEVSQGAGGRDNVSDSYPNTRVLLRPRSQVIYLTMGKKND
LSSSLLGATGDAKENTMTPVAQSGHPEELGKFLGSRSILRKIAKDNEAKPTVTKAIGVAA
KHTETPDISDPLAENLNQQATKPIKLISRGGGASRMKQMALVSPKGREQRLAEFPSPKEI
SKTTLKSQTLYRQKFKRRNEISQEIDEKLTLSSNTQGSFLLAACHLNFSSRVMVIVILIM
VLFMLAYGAWRWLKF
>AktNAC028
MEASSQVGYGFRPTDGELINYYLRLKNKGKESKVKAISEVDLCKFEPWATKAGYWKATGK
DRPIKSRSSGMKIGMKKTLVFYKGRAPNGERTAWVIHEYHTNSEKCAYVICRLFNKYPEV
DDSNYDEIEVSEFTPTAPGSSPEDIPSNQQMDHSTSESNIQVVEQLTGIEKYPNTYVPSN
VEDRLSATEEEWSSFFYELTNELVKNSNCDEISLSGSIPTAATSLVGIPPNQLTVQSNSE
SDALVPKEHYCNTVMASDVEDHLAEVRATEMDPLPLSFFNDPKIFSPLRLEMFPGLESSY
MDSSFTGYFAKEHNRILFQGDDDEVGFTYPILRPELAVHNNQEYSCVESTNQENSTFYDA
VFSTRSGEKTKAYNIK
>AktNAC029
MSLSVNGQSQVPPGFRFHPTEEELLHYYLKKKVAYEKIDLDVIRDVDLNKLEPWDIQEKC
KIGSTPQNDWYFFSHKDKKYPTGTRTNRATAAGFWKATGRDKVIYSSFKRIGMRKTLVFY
KGRAPHGQKSDWIMHEYRLEDNPIDTNANNSMEETTQEDGWVVCRVFKKKNHHKTIDGGA
NNSLMTTNSKTQLLNSSNDGALDQILQYMGRTCKQESETGNNINITNTSTTNNNNMRFPR
PFDVVLSNGVHERYMPLPALESPTFLSTPSCAYQPTIDDQMITDHTEASITNQTNINMNT
VYNMETGLNYDWATQLDRLVDTHLNGQAETSKQLACYNDTNLSYCPSQDQDFQLPQLRSA
NRVYNNSQDYNSEIDLWSFTRSSSSSSMDPLCHMSNPSV
>AktNAC030
MDMLSLKLPVGFRFSPTDEELIDHFLRLKIEGKESLVELIPEIDICKHEPEELPSLSKIK
NGDPEWFFFTPRDQKYPKGRRSNRATVGGYWKATGMDRRIKSRSCGKKVIGMKKTLVFHR
GRAPKGQKTNWIIHEYRMNSVQGQFVLCRLFDKEEKPEYSNSEEIQLLGSPPTAARSSLE
GSPSNQAIVQATSETVLQVGMDDESDNTSSDAFAPEESHEDDHEEEVRTRGVNTILGVDW
SFSQAPTLETLDLKTLPQLHYSAIPFGDGLNRMQSPDDTDVAYVDDFLIDTDTEVGQEQT
PEEIVQFLDGIVGINDSLQTQTVKHGDGNMNSLLNDYAALDASSPDSATLPFHDLFNGRS
VYDSDIPSGTGIKIRSRESQSRLNSQNFVNQGNAVRRLRFQRKLTRRAVSFEGRESGCNA
EDNEVVGEAIEHTANDEVQETALVDSLINEEILHEPNTELRLRLSSRRDGVINKDRQPTS
LLAELPSTRRSSFSSQYMVLVALVMFVFILFVGAWRFLTS
>AktNAC031
MDVWSRNLPTGFRFSPSNVELIDHFLRLKNKGKESEVELIPEVDICKWEPWELPGLSVIK
NGDPEWYFFCRCDQKYPKGRRSNRATESGFWKATGKIREIKYRKKLIGIKKSLIFHRGRA
PNGERTNWRIHEYRMNSAQDKFVLCRLFDKDEKPESSNSEEREPTGSSPTATISSPEGMP
SNHEVVQATSESDLQVKGQSAGIESWPDDKSDNISSGSLVPEEGHDNNSMASHLKDHAAE
VGIREVNPLLGEDLSLSHLPTLETPDDSDEHDPNFNEFLENLIIDPESDPGFAHISMLQV
NVGESMSGSDIDKVAQEQNPEVEVGNMDIGCYLSEFEDGNTNALLNDYVGHDASSSDSAT
YHFPDLFNSREESITHKNSFINQGNARRRIRLQRKLSRRAVSFEERETSCNAKDSDEVQQ
VAFVEVKHNATDVVHETSLIDSEINEEKVSCEPNAELRLGSNARRDGVMSECRQPRAKLA
DISGETLLTGFSLVGVWIGYVCMYVKILDFVLLCVCTYAYLFLFNVILSWLYHMV
>AktNAC032
MDLNVLSIELPKGYRFSPRDEELIDFLELKIKGKEFKSKLIPEVDLCKHEPSELPGLSEL
KNDDLEWYFFWRLNKKYPKGPKSDRATKGGYWKVQGKHREIRSRSSGKKMIGTKTTLVFH
RGRARKGQKSQKTDWRIHEYRMTNSAQDAFVLCRLFDKSENTEYSNGEDIEPTESSPTTT
TSSPEGTPSNRTMVQTTLWPDDELDNMNSDALVPEERHCNNYMAFQYVEDNEFKMIINQV
DFSNAPTLETVDPKIFSPLHFDMYTWEGYFNPYYDTIVEGNGFQIQDVADVYDPSGTHFL
DTVINEREAEVAQEQAACSSFGMGGLGKICY
>AktNAC033
MEILPTDLPKGFRFRPRDDELIDFLESKIEDDEINLKLIPEVDLCKHEPSELPGLSELKN
DDLEWYFFWRLKKKYPTSLRSNRPTKGGRFISDRATKGGFWKVQGKHREIRSRSSGKKLI
GTKTTLVFHRGRAQKGHKSQSTNWVMHEYRATSSEQDALVICRVFDKSENTEYSNGEDRT
PIYSSPTATTSSSPEVTPSNHAMVQATSWSDDELDNMRSDALVPEERQCNNNIASHVEVQ
EAEVINKEVNFSNEPILEKSDSEIFSSDDYTIAEGNGCQSQNATDEFSSESYFWDFPSPS
SYSLDTILPPLKYY
>AktNAC034
MEILPTGLPKGFRFRPRDDELIDFLESKIEDDEIKFKLIPEVDLCKHEPSELPGLSELEN
DDLEWYFFWRLKEKYPTSLRSNRPTKGGRFRFDRATKGGFWKVQGKHREIRSRSSGKKLI
GTKTTLVFHRGRAQKGHKSQSTNWVMHEYRATSSEQDALVLCRLFDKSENTEYSNGEDRT
PIYSSPTAITFSSPEVTPSNHAMVQATSWSDDELDNMRSDALVPEERQCNNNIASHVEVR
EAEVINKEVNFSNEPILEKSDSEIFSYDDYTIAEGNGCQFQKATDELFSSLSNFWDFPSP
SSYSMDTILPPLKYY
>AktNAC035
MDVLLRIKLPKEVRFFHTKQELIDFLGLDLEVLGLEMDVLSKKLSKKIRFSPTDEQVIDI
LRMKNEGKESEVEEIPEIDLRKWEPSELPCLSDTRDNDLKWYFFCPRNLKYPKGSCRDRA
TEGGYWKVQGRPRIIKSGKTLIGTKTSLVYHRGRAPNGQKTNWIIHEYSINNSAQDSFVL
CRLFDKNENTEYSNGESSPTATRSSSLEGTPSSDHAMVQETLWPDDKSDHSDSLVTEDIR
CNYNYMVSRVENHEAEMTTDEVNFSNAPTFETDPKIYSPLPFDMEGNSYSDNSAIAFSNG
LQIQDCIDEYNSSFKQFLDGVIIVDAEEAQQQMKEKPPINSEGLLSSSLPSNIHIGEQYS
YPNNSAIAFNNGLQIQDATDEYNSSVKQFLDGVIIDLDVDEAQQQVTVKPPINSEELLSS
PLPYNTHTGEQYSYPNTSAIAFNNGLQIQDATGEHDSSFKQFLDGLIIDLDVEEALEEVK
VKPPINSEELLSSPLPSNIQTGEQYFYRDTLDDCDSSNYIFWTNLLNEIDTQMEEEQVKA
KPATDSEGLLFSSSPCPTPWESNNC
>AktNAC036
MDLDVFLKNLPKGVRFKPSDEELIDFLRFKNKGKESEVELIAEIDLCKWEPFELPRFSKT
KNGDPEWLFFCPLDQKYPKSLRSNRATEGGYWKVTGKPRDIKSRSSRKKLIGTKRTLVFH
LGRAPKGQKTNWIIHEYRTTNSALDAFVLCRLFDKNEHTEYSNNEDVVQIDSSPTSSRSS
LDGMSSNHAMVQATWWPDDESDNMSSNALVAEERDYSNYMTSHVEDHEAEMITKEDTADD
YDSSSSNYCEDLLNEIDTPVAQEQVSKLKIFCVVLGGEMDLDVLSIKLPLGYRFSPRDEE
IIEFLRLKNEGKESQVEQITEVDLCKWEPYELPHLSVNKVDDDPEWYFFCPRNQKYPKRS
RLTKGGYWKVTGKPRDVKSRSSGKKLIGTKKTLVFHRGRASKVQRTNWIIHEYSMTHSAQ
DSFVLCRLFDKNENTTYSQSRGIESPDSSLSAIRSSSSSEGTPSNYAMVQETLCLDDGLA
NMSTYALVPEERHSNNHIASPVEDSLVPEERHSNNYIASPVEDCESEEITNEVKRKFNIY
DMMCGRCLRSDSCWNQFLHNIESPPFHSLS
>AktNAC037
MDVLCIKLPKGSIFTPTDEEHIDFLRRNLSIFGGEIDVSSIKLSRGYRFHPTDKELIDFL
RLKIEDTEFEVEEIPEVDLCKWEPSELPSLSKIKNDDRQWYFFYRRSKKFSKSHRSNRAT
VGGFWKATGADRPIMSPSSGGKKLIGTKTTLVFYERDDQKNRESKKTNWIMHEYRFPNSA
QDSFVLGRLFDKNENTEHSNSGDIEPANSSLTATTSSSPEGMPSNHAMVQAALLPDDESN
RMSSDALVPKEGDDNNYMASYMEDEVAEMIPNEVDFSNAPTLETIDLKISSPLSSDMHNE
EGYSCPNNSAIAFNNGRQSKDATDENNSSFEEFLEGLLNDIDSQVAQEQVNEKPAMGSE
>AktNAC038
MDLSVLSIKLPKGYRFSPRDEELIDFLRLKIEGKESKDEKIPEVDLYKYEPSELPHLSKP
TKIENDDREWYLFCPRNQKYRKSVRSNRATKGGFWKPTGKPREIKSRSSGKKLIGTKRTL
VFHRGRAPKGQNTNWIIHEYGMANSGQDAFVLCRLFDKNENMEYLNNEDVEPIDSSRTAS
RSSPEGMSSNHAMVQATWWPDDESDNLSPDASVTEEIDYSNYMTSHVEDHEAEVIAKEVG
FSNAPTLEILEPKISLPLPSDMQTGEGYSYLDYSTIAFCDGFQFQDSTNEFDSSFNKFLE
DIIIDMDAEVAQEQVKAKSPIVCEQLLSSPLPSDILLGEGSSYLDNSTIAFNNGLQFQNT
TDEYYSSFEKLWEDIDTGIDAEESQEQVKAKPATSSEQDYSTIAFSNGFQFQDTADDYNS
LYSSCWEDLLNEIDNQVAQEQEKAKPAIGSE
>AktNAC043
MCRYIVGRRHKRVQRCWTVAKHEVERLEGWGVEAIVPLSDDGVMGGGEFDSVVVASMELC
VPPGFRFHPTDEELVGYYLKKKVGSHKIDLDVIRDIDLYRIEPWDLQERCRIGYEEQDEW
YFFSHKDKKYPTGMRTNRATMAGFWKATGRDKAVYEKTRLIGMRKTLVFYKGRAPNGQKT
DWIMHEYRLESEENGFQQAKGWVVCRAFKKRINYQTRSNERLDSNNFYDEPSGIISIVDH
IDYISRQPYDLLCKQEIESDNLNFLHSDNFVQLPHLESPSLPVMNKPRLMSLMSKNMEDE
EQTTRGCDNKEKMTDWRDLDKFVASQLSQEDGDGGEGICSFGDNHNLDIDLLLLQSSREE
GKILNDVGICI
>AktNAC041
MGDDNVNLPPGFQFYPTDEELVVHFLSRKAYLLPCNPDIIPDLDLYPYDPWELNGKAFAG
GNQWYFFSRRTPNRVSANGYWKPLGVDEPVVTSANKKVGMKKFFGFYIGEAPMGVKTNWI
MHEFHLSDCGSSSRSSKKRGTQKIDSSKLVLCRVFERNGGSQGSLCDDEDGTELSCLDEV
FLSLDDLDEISLPN
>AktNAC042
MVRASLPPGFRFHPNDDELVMYYLRRKIMGRPLRFNVIGELDLYKFAPWDLRERSCLQSK
DLEWYFFCPRDRKYSNGSRTNRATDIGYWKTTGKDRDICNKSEIVGKKKTLVFHTGRAPH
GDRTNWVMHEYRLEDKDLVHRGVSQDAYVLCKIFEKGGVGPRNGEQHGAPFREEDWEDDV
ENNSMVSFHLGGPSSASLVLADGLNTVTEKSTIVRPIPCQNVESNASEEDDIESLLALLK
EDNGANDSKKPELINHENNVEAPPCLDGNDIFNGLEDLSTKEELKTIDNFQLHNLGDKYV
LDQMLPEDDVPFMELDDLDNPMECLAKANCSEYVQYDHHSTKSQLNPIDKFHLPGYKLFP
RDNVSYIELSDLECPMKYPVESNDSKNIPSGDFCDCSKECNTLDGLVNAAHSSNAVLPPY
GVSTSHAMLQSGPALSDDLLAMVSNDNQFGGSANCEGTRQNPVAPSDGEPEREYTNTSRG
EREKASYSRLESLLSSIPARPASAAEYPSKTEEGKGSKGNSSLFAYYGGSSIHVKAEVTV
RCRCTKDALSVKLGDVPCMCSGHNLIRKEASACGSGFTFMFLLGVITALVWVFLFAMGAK
LGWCAWKLILS
>AktNAC044
MEIESCVPPGFRFHPTEEELVGYYLKRKINSQKIDLDVITDIDLYRIEPWDIQDRCKLGY
EEKNEWYFFSHKDKKYPTGTRTNRATAAGFWKATGRDKAVLSKNRIIGMRKTLVFYKGRA
PNGSKTDWIMHEYRLQTSEHGPPQEEGWVVCRAFKKPSPSHKQGFDAYNRAYYARDHDQV
AYRTLADILSPMEPVDPYQGLNFHQQSFGNCEQELGFNHNNLDHNLIELPQLDSPSLSTS
LATKDGFDPIGLNHENCYDDQRQLVDWKAMDKLLASQTNEMASSSTHSNLMLVSQDYDVD
ALNQGNYLLDCFPNLL
>AktNAC045
MKGRDLELPAGFRFHPTDEELVMHYLCRKCASMSIAVPIIAEIDIYKYDPWQLPGMALYG
EKEWYFFSPRDRKYPNGSRPNRTAGFGYWKATGADKPIGNPKPVGIKKALVFYAGKAPKG
VKTNWIMHEYRLANVDRSARRKNSSSSKLDDWVLYRIYNKKGDTRKQFDVEIQDSKPEFP
KHDRTMMPPPTVASSAMNEFLYFNPSDSIPRLHTDSSCSEHVVSSELTCEREVQSEPKWL
DWERALDIETNNDIAIENIYFPQFDDQQLSPLGDMFMQLQKPF
>AktNAC046
MGDSNVNLPPGFRFSPTDKELVIHFLCRKASLLPCHPDIIPDLDLHLYDPWELNGKALAS
DNQWYFFSRRIPNRITSNGYWKPMCVDEPIVTNDGKKVGMKKYLAFYIRKASMGFKTNWI
MHEFSLLDFRSSKKRGTPKMDRSNWVLCQVFERSDDSQGSLWDDDEEETDLSCLDEVSLP
QEDLDETISFPN
>AktNAC049
MSSSSVPPLHRDSNGDGVNENNEFPPGYRFAPDDDELIEHYLLKKITNRPLSMDKIKEVD
LYKHNPKELADMHERFGENEWYFFTPRDRKYQNGNRPNRAADTGYWKATGADKKLFDKNN
PKSVIGYKKALVFYQGKPPKGDKTNWIMHEYRVDHHGSSRVRLTSNDSMRLDDWVLCRIY
EKKEKSKKTPSAPSNRTSNKKPEEFVNECDASEMMYNHNVMYDSMGLINTNTCSNRKLKA
KKVPTLKPNKKHEFVNECDTSEMMMYNHNIMYDSMGLINTNTCSNRKSEAKKESTLEPNK
KPVLAKKIGTFQMIHDHNCSNDLMRLINTNTRSNCALRPKEVPTLEPNTNSELVSIFGVS
ETTCNHNGMYGSMELNNTNDPYPDVAQSFQPFPSGLNNTNTYQELDRSLQPLAYNHPVWN
HSMHINQSFDYMPNKEFRCYNEMKSSEPVFSRPYQPAMESNYMKNPQGNNHPGMGSSFME
IPQENNIFGDMGGSKQYNFDTQQAKFTSSQYDSDAMDPFNGGVPLQDNRLGAFNMKGEYS
RSNKLIFELPIDHVKMVEILYFRRSTKTIEFRHRAPSNSRGCGYCCRIPIWRRHHISDKG
SGVADRGKLYNRHRSTLSSNKGMKKILNGSHQMCPTRLVLVGLSGVFRGGGAVRKGAHPC
SHATRKKRERES
>AktNAC048
MDDLPPGFRFYPTEEELVSFYLPNKLDGKREDMDRVIPVVDIYDYEPWDLPQISGELCHG
DPEQWFFFTPIQEKEARGGRPNRTTQSGFWKATGSPGYVYSSDNRVIGVKKTMVFYKGKA
PSGRKTKWKMNEYRAIQGEATTSSCSIPKLRREFSVCRVYVISGCLRAFDRRPSGSITET
PPHQGQENNVPITFHENSTPIAEKTSSPDCSSSGDDVQPSQIGEAADWEMTDALDPLWEW
EQLNWTF
>AktNAC050
MGSLAPGFRFHPTDEELVSYYLKRLICEKPFHVDAISVIDIYKYEPSDLPGLSRLKSRDL
EWYFFSPLDKKYGSGLRTNRATDQGYWKTTGRDRPVRRGDRTVGMKKTLVFHIGRPSRGE
RTNWVMHEYRIVDEELGQEGFALDAFVLCRVFKKSGCGPKNGEQYGAPYVEEEWDVNVLV
PEGGVNGDADYKVGVEEELQKLNDDEKNLELADPFVHGLPVSSDGQQPIIGLVENDGFPE
LLDEQQFFQMDQPSIPIEYFELDDLLNPLDADSNTVDPVDGELACYDALSHDPSSVNGSF
LEINDLNPVDAESSGFEMLDHNPVDGELAYYDALSHDPSGVNGSFLEIDDLNPFNAESSG
FEMVDQYLEYFDATDNYLNYMVNDSSIVSKDEDSILNQSALTKERTRGNEQAYLEPPEPS
KTHGDKGASSSMQKTQTPKVAPDVQHGEGWGTTLAKQASVILGSISAPPAFAAEFPTKES
TFGQNSTTHSSSSIHVTSGMIHISGVTVNGDGKSWFFEKSEDADFLLPYDMKRDDVMTVE
RLMSNSTEPMSNISLSKAGTVMVRSGFYCIFLWVLILSVSYKIGSYIYSG
>AktNAC051
MAATSSLTREEERLKFPPGYRFAPQDEELIDSYLFKKVMKETLPLNKIQEVNLYKYNPDD
LAVIFKEYGEKDWYFFTPRDRKYKNGKRPNRAAGTGFWKATGADKIIHSKKKGCIVGYRK
TLVFYNGKSPKGEKTNWIMQEYRIHNPPPTHRTSLDDMKLDDWVLCKIYKKISKKDEKNE
ELYPQLELAVEEPHDTYAIDNYLASSEIEEANNAIVVYDESAAFEFHHDHHNATGDSVNP
VAVNKSAPTASEIDYDHHNAAALTTQNLVAVNQYAPSTCEMKSMTHQNTNCDSMGVMVNN
DVGLNEFATDDANYYPLSLDGFDNNILGDYCPSMDDLMNIHSFGLEDLDDKFWDIGKIPK
LQDDDPTPKPPCLP
>AktNAC047
MVDVSVRNKGEDIIDLPPGFRFHPTDEEIISHYLLEKVLNSNFSATALGEADLNKCEPWD
LPNKAKMGEKEWYFFCQRDRKYPTGMRTNRATEAGYWKATGKDKEIYKGKGCLVGMKKTL
VFYRGRAPKGEKSNWVMHEYRLEGKFSYYNLPKTAKDEWVVCRVYHKSTGVKRSSVIGVM
RMNSFGDDLFDSPSLPPLLDPSFFNPNNPPGSSFIDGKDEFTSIMRTSDGTDQLSYFARG
FDQDHHQKHHKSFLLTNNFSNTNINQMNPCNTPPNSIFYPQISLPNPVFSFQGSLVSDYL
PQERINSIPKFPNSGFNGPDQAILTTTGETYGLKRECKIEQFSSTQSMISLSQDTGPSTD
INTEISSMVSKHDMGSNRSYEDIEGPSSASPLVDLECLWNY
>AktNAC056
MNFQGQSLLKSGDRQWYFFTPKDRKYPNGARSNRATRHGYWKTTGKDRNITRNSRTVGLK
KTLVFYQGRAPSGERTDWVMHEYTLCEEELKRCKAPQDSSYALYKLYKKSGAGPKNGEQY
GAHFIEEEWIEDDDPDDVNAPNPDNQVRQINGQASLYNVSAYDQYQSPIFDPGEIVKHIA
DEPVINQHPSDLFDYLLPQVGFEEEAHSYMVEPSPKEVISSELGVVLHPCEQPFDSQASF
DVTESATSFFLSCKASEIIPASNISEQYPNGNEGDNFLEIDDLIGPEPSFSNTMTNVIQE
IDTLDGPDLYFDAAMFLRDMGPINHETTSQPYFSSLGGEMASQFNFQPTSDFGDEDQLWT
HEQNCNVFASIESNQAVTDPQTSGARHADNLMPLLSEEKQNQDGGNEGVEQESWFTSALW
AFLDSVPTTPAAASENSMINRAFERMSSFGRVQMGSRNTDVVANTGVGATVGRRRRSLGG
NGTFFFLSILGVLSAILWMLMIGTVVKSENGGALGVGGLNCMVDNLNRDFSEEETSPWSR
SVKDI
>AktNAC052
MSSWCNGVLDDDTTTTTTTRSSPTSNPVIDDKLNRNESCPSCGHRIQSQEQAGIQDLPGL
PAGVKFDPTDQELLEHLEGKVRTDIHKLHPLIDEFIPTLEGENGICYTHPEKLPGVSKDG
LIRHFFHRPSKAYTTGTRKRRKVHTDEDGGETRWHKTGKTRPVFVGGKLKGYKKILVLYT
NYGKKRKPEKTNWVMHQYHLGNNEEEKDGELVVSKVFYQTQPRQCNSSVKDSLSTKVKGR
HGHDSPSLKDTNLVEYYNPSLIVYDQGRHNRASSPHLIPNFIVHAGGSSFLP
>AktNAC053
MGIVETNPVSQLSLPPGFRFYPTDEELLVQYLCRKVAGHHFLQIIGDVDLYKHDPWVLPS
KAVFGEKEWYFFSPRDRKYPNGSRPNRVAGSGYWKATGTDKIITSEGRKIGIKKALVFYI
GKAPKGTKTNWIMHEYRLSESTRKSGSSRLDEWVLCRIYKKNSGAQKPILSISTKEHSSN
GSSSSTSSQFDDVLHSFPEIEDRSFALPRLNSVKTLPDEKLNFQNLGFVGSGRFDRESHA
GMSSLPEIRSNSQIPMQHPVNDVYIPSVQPMYQMDSPSEKFGSSIEEEVESGIGTQRVEN
NSGFYQQNSNGFARTFSDSLDPFGFRFLTDPVSGKFLFGQ
>AktNAC054
MDITDSSSCSKQPQLPPGFRFHPTDEELIIHYLKKKASSDPLPLKIITEIDLYKFDPWEL
PGKASFGDQEWYFFSPRDRKYPNGARPNRASTSGYWKATGTDKPILSSGGTQKVGVKKAL
VFYRGKPPKGIKTNWIMHEYRLIDNNSSKKLHGSNIANKKNSLRLDDWVLCRIYKKNNSH
IPMEIDKEDSIGDMLSPLPTTTIKGEQNLQEKKPKAINYGGPLENNNENPFEGLLTDTLN
CTSVSPYWNDIRSDTPRSEKRMLQANHNISNGDETNGNNSIANFLNQIPQTSPFHHQILH
GSMGDGFFRYPYQIPDMNWNT
>AktNAC055
MNKNQIGSLSSSDLIDAKLEEHQMCGSKQCPGCGHKLERKPDWLGLPAGVKFDPTDQELI
EHLEAKVEAEDSKSHPLINEFIPTLEGEDGICYTHPEKLPGVTRDGLSRHFFHRPSKAYT
TGTRKRRKIQTECDIQGSETRWHKTGKTRPVMVNGKQKGCKKILVLYTNFGKHRKPEKTN
WVMHQYHLGQLEEEKEGELVVSKIFYQTQPRQCNWSDRSATTGEGSIERTSRRESGSGSC
SSSKEVSNHRDVISSTYSAMDIQQMKSDNFSFSPFRKSFDEVGMEEASKLRDASAVGTCQ
EHEEYEHQRTHHVTHEQQTQHHHHHQIATAAFHVSRPSHPISTIISPPLHHTSIVLDEDS
YHMSRIILQNEKFQQQQQQQHHKLGGRSASGLEELLMGCTSADIKGESSIPNSHEPEWLK
YSFWPDSDNPDHHG
>AktNAC063
MNKMQIPVGFHFQPTDQELIFHYLRNKVLDEFFLPKYCPIIERDLYGEEEPSVLFEATSA
DNNTMFFFTRIKDKDNNHNDDCKDYKRKNRTVGRGTWKIQRSKIKIFDSQHQVIGMKANL
TFTHHKSEDHTVSSKDRVRFTMIEYTLPSYQQQNNKWVLCKITRHIPKGLGFQEDTILSS
SSSKRRRVLADEERECDHTAPAAPPPIMRTDMSSSTPLSTPTPVHDLLTCSVDDSSMHKI
IMSDMSVFFRPPMPLLPPLPPTYFSNSSIIEDNSNTNISNTTNNKFFDLSAPTSSSFQTN
SAGNYIGTDPVHVNNSTPPPPLTSTTFAPNYCEYHSTMLPSDIDLLQEQLEREPEGGLCM
EEFEGWDL
>AktNAC064
MDLKEVEATLPPGFKFYPSDEELVCHYLYKKIANERLSKGTLVEVNLHVCEPWQLPDEAK
LGENEWYFFSIRERKYTKGFRTNRATASGYWKATGKDRMVFNLTTNEIVGMRKTLVFYQD
RAPNGIRTGWIMHEFRLEMPHFPSEEDWVLCRVFNKNKGELANKLSLSENEFDTTIGVSS
PPTDDHKLISFSQIPQYGTPLAALNPNFLEFPHESGAEYGFLLDMNFED
>AktNAC065
MGIVAAMTMNQDHDDNDNHDHDMVMPGFRFHPTEEELIEFYLRRKVEGKRFNVELITFLD
LYRYDPWELPALASIGEKEWYFYVPRDRKYRNGDRPNRVTTSGYWKATGADRMIRTENLH
SIGLKKTLVFYSGKAPKGTRTSWIMNEYRLPQHETNRHQKVEISLCRVYKRPGIEDHSSA
SGSRSSGSSSSRGIIKSNKEKQNMVNLVTTSLQHLESHSPSTVEIEKLQEADGSSSTETG
TPLGLTNPRTYLSPINSTFAPVSIEDNGTILYHSKQVVSPLFPSCNTTRFTSSSSMPTAT
FDELRILVDYQQVLALQQQQQQQNNYQNLTQSLSLPSQSLALNNIPNSLPAFSEKLWEWN
PIPEAKRHDTTSPFK
>AktNAC057
MNDDDEEILASMPVGYRFLPTDEELVLHYLLNKISAKPIPPSCIQDIDAHQFYGIPPHQL
DQKSNWCRSEDWFFFIYQNENLNDGWKTRRMVGNGVGFWKSNGQERLILELEGDMLSLKI
SFNYYVGQSTNAKKTQWMMEEYRLQHKKNIDKTGHISKSSSSASKVFSENSIYSDVRTGR
NQEITPHVRNYTKFDIKNINERNYCNCS
>AktNAC058
MAGPSWLMDSNRIATKIKCASEACDPKRIKWKSSPTRACPNCNHIIDNSDVTQEWPGLPR
GVKFDPSDQEIIWHLLAKVGVGNLKAHPFTDEFIPTVNEDDGICYTHPQNLPGVKQDGSV
SHFFHRAIKAYNTGTRKRRKIHGDDLGDVRWHKTGKTKPVILDGIQRGCKKIMVLYSMEK
GGKPEKTNWVMHQYHLGTGEDEKDGEFVISKVFYQQQAKLGDKVEQDLPLDITDGTITKV
DPVTPKSITPEPPRTERRYFDASCGPEPALCFMEASAKNPEIRSLENVVPAEWGVLNDHD
NHNSHMVDDHSNHTEEDSKSLSCGNLKNPETRNLENVVSSEWGVLNDHDNHKGEDHDNHM
VDDHSNHNEEDSKWWEGESQFLLDSQQLVEGLSLCDDLLQSQCSNGDGDGDGEERKMKPR
LSDYSRIGVEELKKDLQECQNLRPLDPANNEERKDKISDCAHKGAEDPKKDSDECQYLCH
FDLSNIEVDTPPDFRLSQLEFGSQDSYLAWGGSKITD
>AktNAC059
MDARKSSDLPPGFRFHPTDEELILYYLKNQVTSRPCPVPIIPEVDIYKFEPWELPEKADY
GEKEWYFFTPRDRKYPNGARPNRATTSGYWKATGTDKAIHSGSKYVGVKKALVFYKGRPP
KGLKTEWIMHEYRLGDSRRYSTKLNGSMRLDDWVLCRIYKKRHSGIITEKKEDSCIQNAM
GTNVDVSDQQALIFPRSLSLAHLMEVEYLSISHLLSDNPYSESNHGMDKFPLIDSDCQFA
NSTKFHVNQNVHFNQQMCINPVFEF
>AktNAC060
MENVSGLSKGDDQMDLPPGFRFHPTDEELITHYLSKKVLDRNFNARAVGEVDLNKCEPWD
LPRRAKMGEKEWYFFCVRDRKYPTGLRTNRATVAGYWKATGKDKDIYRVKSLVGMKKTLV
FYKGRAPKGEKTNWVMHEYRLEGKYSLYNLPKTAKNEWVLCRIFQKSLGGKKIHVSGFAR
LTSLGDELGPSILPPLMDSSPYNFKNKSITAETPHVTCFSNSMEAQKNQEEMFDCFNSPI
FSASANPFYSTQGPPSLANFQYPSSGLIQNQAILKALLENHESTLKQSCKAEREMVSVSQ
ETGLTTDVNTEISSVISNLEMGRRFEDRRFEDQQDPSPSPGPVDLDCLWNY
>AktNAC061
MEEKNDFDKVDEIMLPGFRFHPTDEELVGFYLTRKIQQRSLPIELIRQLDIYKYDPWDLP
KLATTGEKEWYFYCPRDRKYRNSARPNRVTGAGFWKATGTDRPVYSSEGTKCIGLKKSLV
FYTGRAAKGIKTDWMMHEFRLPSLSDTAPQKRPIDRNISANDSWAICRIFKKTNSMAQRA
LSQSWVSPLSETAHGTQFSSENISCTTEAKYLQQPSPTNFSVVDVSSYKPINPNPSLPSI
ANGDLTDGFIFSPLDLSGPRMCAVDVASMLLNLSQALPGDITTASQSTDFCGMQQQRNSF
SNTSPHEMQGNMGTGAEETFLTKNPNIFHVNNQWGTVRSVGFPFSPPPDLFDAWNPRLSW
DSPSYPSEISTSYSTNTCHN
>AktNAC062
MEKLNFVKNGVIKLPPGFRFHPTDEELVVQYLKRKVFACPLPASIIPEVDVCKYDPWDLP
GDLENERYFFSTREAKYRNGNRPNRATGSGYWKATGFDKQIVTSRSNQVVGMKKTLVFYR
GKPSNGSRSDWIMHEYRLVGAPNTSCIFPQRKNSIQNSMIQMEDWVICRIFLKKRGTRND
DEIDEIAHTCNKNRVLDLRMASKPSFIDFMNQDKTDTSPSSSSASSGITAVSSTESDHDE
NSSSNSVFSSLCRRKP
>AktNAC067
MNKSHKGSFSSSDLIDAKYEEHQMCGSKQCPGCGHKLERKPDWLGLPAGVKFDPTDQELI
EHLEAKVNAQDSKSHPLIDEFIPTIEGEDGICYTHPEKLPGVTKDGLSKHFFHRPSKAYT
TGTRKRRKIQTECDLQGGETRWHKTGKTRPVIVNGKQKGCKKILVLYTNFGKHRKPEKTN
WVMHQYHLGQLEEEKEGELVVSKIFYQTQPRQCNLSDKSGEGSGEKNSRRESGGGGSCSS
SKEVNTQRDDLSAAGAVISSYNAMEIQQMKSDHFSFDEVGMEEASKAREAFQGHEKHEHQ
RTHHVTHEQHHHHHVATSAFHASRSSHPISTIISPPPLHHTSNIVLDEDSYNMSRIIHQN
ENFQQHPQQQFHHHKLGGRSASGLEELLMACTPADIKGESSITNPQEADWLKYSFWPDPD
NPDHHG
>AktNAC068
MENISGIIKGEDQSQMDLPPGFRFHPTDEELITYYLSKKVFVSDFNAKAIGEADLNKCEI
SSLMLKLTTSGCNHGWKLHLQDFSLGMIAGASVDSARQNLAATFVNAFMNAGFDQISDAK
LQDVIKQTDEETQMCAHELLSLVDSISKYKEYMESTISQMKEDLIKAAGSCCKCFRELLT
S
>AktNAC066
MDTFSHVPPGFRFHPTDEELVDYYLRKKVASRRIDLDVIKDVDLYKIEPWDLQDKCSIGT
EEQNEWYFFSHKDKKYPTGTRTNRATTAGFWKATGRDKAIYSKHNLVGMRKTLVFYKGRA
PNGQKSDWIMHEYRLETNENGTPQEEGWVVCRVFKKRITAMRKASEHESPCWYDEQVSFM
PDLDSPKRITQPDMVYYHPYSCKQELELQYQMPHESFLQLPQLESPKLPHSATSVSCNSV
VAYGLDVNQGSTLQSSSLTQEEQMQQNQQHNMNSLYSSNNNNNEQAVDQVTDWRVLDKFV
ASQLSQEDVSKEPICSNAANAFHISDHINIVARQSNKHEMGSEYASTSTSSCQIDLWK
>AktNAC071
MENVSDLSKGDDQMDNLPPGFRFHPTDEELITHYLAKKVLDNNFDAKAMGEVDLNKCEPW
DLPWKAKMGEKEWYFFCLRDRKYPTGLRTNRATEAGYWKATGKDKEIYRAKILVGMKKTL
VFYKGRAPKGEKTSWVMHEYRLEGKYSLCNLPKTPKNEWVLSRIFEKGSGGKKNQIPGLL
RMSSFSDELGSSLLPPLMDSSPYNNKNKRVVDQTAHVTCFSNSMEAQKIQEGTIDCFNSP
AFSASISPCGISPSSLIFSKNSLQNSFYSAQVPPILPNFQYPSSGLMQDQSILSGFLENN
GSTMKHNCKTEREMISISQETSLTTDLNTEISSVVLNHEMGQRSFQDQQHPFSEDLDCIW
NY
>AktNAC072
MDENNDYDKVDEVIMPGFRFHPTDEELVGFYLKMKIQHRSLPIELIKQVDIYKYDPWDLP
KLATMGEKEWYFYCPRDRKYRNSVRPNRVTKAGFWKATGTDRPIYSSESTKCIGLKKSLV
FYKGRAAKGTKTDWMMHEFRLPSLTNSAPLKRPIDKNLPPNDSWAICRIFKKTYSMAHRD
LSHSWVSPLPETSRPDILTHGTQFTPFSSENNSCTTEARSAIELCCNNDFQNSSNASFSL
VNPMDCKPSMPFVPNGDLPANFMFSPFDVSGPAKCTVDVASLIVNLSPALLGDIGKVSES
IDFSLAQQQCNSFSMMQGNVGNGEEETCLRKNSNISHINNQWGTFRSVGFPFNLPPDTPD
IGKPSLPWDSPPYPSDMSPNYSANKSYT
>AktNAC073
MEKINFVKNGVIKLPPGFRFHPTDEELVVQYLKRKVFAYPLPASIIPEVDVCKYNPWDLP
GDSEQERYFFSTREAKYRNGNRPNRAAGCGHWKATGVDKKIVVSRSNQVVGMKKTLVFYR
GKTPSRSRTDWIMHEYRLVGDASTQNSMTQIGDWVLCRIFLKQRNNKNDDDIAQPCNKHR
VLELRVARPNHFIDFMMQDKTSRSPSSYSSSSSSSASSGITEVSSPESDHEENSSCNSVT
ASPCRRQL
>AktNAC069
MSAAGLPPGFRFHPTDEELVNYYLKRKINGLKIDLDIIPEVDLYKCEPWELAEKSFLPSR
DPEWYFFGPRDRKYPNGFRTNRATRAGYWKSTGKDRRINSQNRAIGMKKTLVYYRGRAPQ
GIRTDWVMHEYRIDKEFEDPSGIQDSFALCRVFKKNGICSEVEDQGRCSSSTVEISRGII
NEYETMSPDVPIGSTSCMDEEEDKDDAWMQFITDDAWGSSNTTNIGGDDTSCVEFTN
>AktNAC070
MAPVTLPPGFRFHPTDEELVVYYLKKKINGRKIELEIIPEVDIYKCEPWDLPEKSFLPSK
DLEWYFFSPRDRKYPNGSRTNRATQAGYWKATGKDRKINSQKRSVGMKKTLVYYRGRAPH
GARTGWVMHEYRLDEKECENTSGLQDAYALCRIFKKNITEPKIREQYGNPCINPYQCTPN
NHSSAIEQTSEGRGEDLESSSYHFMSETCSPDYIQGTSFDINTQQDGKWMQYLAEEPFGS
SIPAFPSHESMTYAPSKVDIAIECARLQHRLSLPPLDIEDFPQVNFTDSKIQQFGSFGGN
TNGGDILGEILSVACASQQLINQSNFPNAWQGNCSYFSNELTQLEGIEETRYRHIDDIGS
SMSKEKSWGIDHTKFVEINDLEEFKTEKIVENLRGVGMSNKELEKTMFEENKIIPIEVIS
NFQVRGQDIKGERDHENNFNDFSDIEANDFSLGFMNDDQNEIIPEDADVVSTPMFELQEK
VEVNHGMFISSRQVAHTFFHQIEPSKIVKVLLTPNFPTVTKAKISTRIQKGNLFFDRFKE
ITNSMKPLSGSSFLKQRMNKLICMIAFLMTSSIYFGKNLENEVELKDGLSITCKTMMLTR
KESCSDEIKKMKKLRRIKWIDKKNNVWLSNFTGGHISSMFLNKKWSFFAIFLAIFAIGFH
NIVSYL
>AktNAC075
MELELPGFRFHPTEEELLDFYLRKMVFGKKARFDIIGFLNIYHHDPWDLPGLAKINGREW
YFFVPRDRKHGNGGRPNRTTENGFWKATGSDRQIRSLSDPKRVIGLRKTLVFYKGRAPRG
SKTDWVMNEYRMPDTCTLPKEDIVLCKIYRKATSLKELEQRAAMEKEIKTTHHVGSPSSS
TVDNVSFVKQQNFIYTETNENMVFKMEEEEMKEENEGEVRREVSSSLQGGFLKDNLAELQ
LPKMGMDWMQDPIWKLPDNWTPYANILNELELR
>AktNAC078
MEPSVPPGFRFHPTEEELVGYYLKKKVASQKIDLDVIREIDLYKIEPWDLQDRCQFGYKE
KNEWYFFSYKDKKYPTGTRTNRATLAGFWKATGRDKAVYERMRLIGMRKTLVFYKGRAPN
GQKTDWIIHEYRIESNENGPPQEEGWVVCRAFKKRTNSQTRANEGWNSNYFYDEPSGVRP
IVNLINYDSRRTQNFPCKQEIAVDNLNLMHPGQFVQLPQLESPSLPLIKCPSLMPPASEN
NKHEDQIGGYNNMEKVTDWRALDKFVATQLMSQEDRYGGEGVSSFGDNENSYMSMVLLQS
SKEEDNKLNGLLSSDSDCDNGICIFDK
>AktNAC079
MCPTAPVSPPADIGFHSTDEEIIMAFERYIQGALLPSNVITDVNPHNVLPCNLPQDVWYL
FNSEDPKTTATGCWKATVEDFRILANSSTTGSRTTLEFYEGLAIHERKTEWAMHEYRVNR
KGVSEINKIQDSRSLSRVFLTYDQSSNHKEQHNQAGARDAKDKSIMLNAEENNHNAQDIS
RRRQVIGGVDEVGTLAAPERNIGDPWFDYPVDGDYLELLDLENLESPSSSSENSSCLTMS
SDDGFDSTALLRQLEAGNDQDMQQKHTASKFSVSVSHRPNQVVIRPESSGFLLGSNRSNL
PSVQDTSLPGLAIEQKIREGDMNRLPSKRSQNVLLGSNRSSLPSGNNLVQDTSLPGLTIE
KKIREGDVNRRPSKISQNKVASSSKSSKAAAPATAMAGDGKAVVGRMAKLRKKYCCFIPF
>AktNAC080
MGDLNLPSSLPPGFRFLPTEHQIFTYYLNCKNINHDLSSPSTSNKPNLSFDVIREIDLYN
YDPCDLPEIIAFPFGHGGSKKHWYCYTVKVKSEGSKREAKSGFWKRKGRSRDVLGGKEGA
VMGKKSKFVFHRGNLSNSCRTNWVMIEYALVDHHQKASFVLCRVFLKSCSGNRMAEHVPS
SCAEESIAATHNIYIDVPYKQRDGASTSRIGGVAMHEDTLVHTNNDLEQFPLKPSGEPDD
PIVAGPVFDNGFRSSMVIPESDQLVKSSDAFIGGGIVFGDVVGDELMTNLAILEGDFIEL
DDLVSPLPDINSSG
>AktNAC074
MDEGNVNLPPGFYFNPTDEELVLQFLYPKAALLPCHPDVIPDLDLYPYDPWELNGKAFLG
RNRWYFFSRKTPNRVSTNGYWISIGVDETIFTNNSKRVGMKKNLVFYIGEALIGTKTNWI
MHEYHLLDCATTSRSSKTRGNQKLDSSTLVLCRVFEENEDSQGRNEDGMELSCLDEVFLS
LEDLDEISYPN
>AktNAC076
MAPVTLPPGFRFHPTDEELIIYYLKRKINGHKIELEIIPEVDLYKCEPWELPEKSFLPSK
DHEWYFFSPRDRKYPNGSRTNRATQAGYWKATGKDRKVNSQLRSVGMKKTLVYYRGRAPH
GARTGWVMHEYRLDEKECETAWGLQDAYALCRISKRSTVVPKIEAQYDDTCINQYQWASN
NHSSAIELSSEGRGENLENSGYMFSSKMCSSNFIQGVPFDINGTQDVEWMQYLSEEAFGP
SIPTFASNANRTCVPSKVDRALEFARLQHQLSLPPLEVEEFPQIDFIDSKLPQVEYLHEN
TNGGDIFQEILSVASASQEPINQSNFQDAWNENYSNFFDEFTQIEGIEEPQHLHLGDIGS
SISIEKPWGLEQTRFVDINDFEEEFKTEEIEENLRGMGMSNKDLEKSMFEEYKMIPIEDI
SKFQKKKEQDIEGERNQQNNLKNYTDSEENDFLLGFVNDDQNGIIPNEDMVGSSMFELYG
KVEINHGMFISAHQVAETFFHHIEPSNTIKVNMNQVSALNFSISKDNIRTRVQNRSSFFS
KFKSFTREKYFKRISNSLKSWGVSSLLNQTMNKTICIIAFLSTACIYLGENSEKVKLMDD
FSTTGKIMVQRKNEDFPTKIKKTNKMGRVTIEKNDVQFVSTKGAHISSMFLNKKWSFLAI
ALVFFAFGTNSIVSCL
>AktNAC077
MSPVGLPPGFRFHPTDEELVNYYLKRKINGLHIELDIIPEVDLYKCEPWDLAEKSFLPSR
DPEWYFFGPRDRKYPNGFRTNRATRAGYWKSTGKDRRISCQNRAIGMKKTLVYYRGRAPQ
GIRTDWVMHEYRLDDKDCEDPSGIQDSYALCRVFKKNGVCSEIEDQGRCSLSMIESSQGI
INDYETMSPDVPIGSSSSCMDDDDKDDAWMQFITEDAWGSSNTTNTGGEDTSCVAFTN
>AktNAC081
MMAGNGQAVSVPPGFRFHPTEEELLYYYLRKKVAYEVIDLDVIRDVDLNKLEPWDLKDKC
RIGSGPQNEWYFFSHKDKKYPTGTRTNRATTAGFWKATGRDKAIHLSINSKRIGMRKTLV
FYTGRAPHGQKTDWIMHEYRLDDDNAEFQEDGWVVCRVFKKKNHQRGFQPEVDQEVHFNQ
MKASHESIPLQPKYNFLPQSEFTFDGSMHLPQLLSPESSVAPSFISPLSLNNMDIECSHN
LMKLTSSNGGGLVQQDQRFHNDWSFLDKLLASQQSLDHLCQNKGNLSLQNVEAGPSVQRF
PFQYLGCESDLLKFSK
>AktNAC083
MAPMSLPPGFRFHPTDEELVSYYLDRKISGQMIELEIIPEVDLYKCEPWDLPDKSYLPSK
DMEWYFFSPRDRKYPNGSRTNRATRAGYWKATGKDRPVQSLKRAVGMKKTLVYYRGRAPH
GIRTNWVMHEYRLVDSDYETVSILKDAYALCRIFKKTMDTPKRKEGEGGCSAKESNSVSD
EYMLPDDDTSGNETMQHSEVGGENYEQNYSKFPSDTSSSEITQWTSINNGTIYDQHVPFT
GDEANSSTNASPHIMDYSSMPIEEEKIILNYSRLQHDQLPYPPLALEDFPHMDPIETSLS
KTHTIEECMMLYGNFYASSSQENSLDLSFQDYTHTNYPRLN
>AktNAC082
MEEDKMSALDRNKDDETLLPGFRFHPTDQELVGFYLRRKVEKRPLSIELIKQIDIYKYDP
WDLPKVSTVGDMEWYFFCIRERKYRNSIRPNRVTGSGFWKATGIDKQIYSIGDTNDCIGL
KKSLVYYRGSAGKGTKTDWMMHEFRLPAGGNKNTNLPNSKNATQEAEIWTLCRIFKRNVT
YRKYVPEWKETITINKKNNDSGSQTSSFESVNRENYKSFGVSSVVQQKEKKPVISYIDER
NQHSFSGCLSTITHQTPFASLYSSFPDTNDNDFFQDGNWDELRPIVEVATDPTFLYGWR
>AktNAC084
MGNAEADSVSQLSLPPGFRFYPTDEELLVQYLCRKVAGNHFSLQIIGEVDLYKFDPWILP
SKAVFGEKEWYFFSPRDRKYPNGSRPNRVAGSGYWKATGTDKIIISEGRKIGIKKALVFY
IGKAPKGTKTNWIMHEYRLWESPRKSGSTRLDDWVLCRIYKKNWGNQKPDSSVSTTKEYS
NGSSSSPSSQYDEALDCLPKIEDRSFSLPRMNSLKTLQGEKFNFQNLDCSKFDWNDLAVL
GSFPDLETNREIQRPEDDMYMESPLEKIGSSLEEEVDSGIGTQRVDNMGFFEENSNGLAQ
PFSDSMDPFGFRYLTLPVSGRFGYEL
>AktNAC085
MENMDSSSGSLHPQLPPGFRFHPTDEELLVHYLKKKASSSTLPVTIIAEVDLYKFDPWEL
PDKANFGDHEWYFFSPRDRKYPNGVRPNRAATSGYWKATGTDKPILTSGGTQKIGVKKAL
VFYGGKPPKGIKTNWIMHEYRLTDNNTSTKPPITNIASKKNSLRLDDWVLCRIYKKNNPQ
RIMEHDREDSINDMLAPLPTSTIGDHNNGIFFEGLLTDDDINSHSMAQLASSSLKPEFSM
GQATAFPTKRTVPSPYWNNIGNVTPPSAKRLHANGNNNISGGGSRGSNSIMNSLNQFSQA
SPVHLQPLIGSLSDGAFRHPHQISSMNWNS
>AktNAC086
MGLRDIEATLPPGFRFSPSDGELVSHYLYKKIVNGKLSNETLVEVNLHICEPWQLPDAAK
LGVNEWYFFSFRDRKYATGFRTNRATTCGYWKATGKDRAVFDSTTNAVIGMRKTLVFYTG
RAPNGIKTGWVMHEFRLENPHMPPKEDWVLCRVSHKAKGELTTQLGQDNEFIDTTSTHSL
QQLTAFPHYENNHTLPDQFPWNDISITGGDESGFLLDLDEMRIEDDNSIIFL
>AktNAC088
MNTFSHVPPGFRFHPTDEELVDYYLRKKVASRMIDLDVIKDIDLYKIEPWDLQEKCKIGT
EEQSDWYFFSHKDKKYPTGTRTNRATTAGFWKATGRDKAIYSKHNLIGMRKTLVFYQGRA
PNGLKSDWIMHEYRLETNENGAPQAKGWVVCRVFKKRIATIRRVSEHDSPCWYDEQVSFM
PELDSPKRISQPSMSYHHPYSCKQDLELQYHMIHESFLQLPQLESPKFPHSTVTGSSNSM
AVYGLDVNHGSTLQSSSLTQEEYMQQSHHHNPNSLYNNNNEKALDDQVTDWRVLEKFVAS
QLIQDDNVSKEPNFSNAADVFHMADHVNILGPQSNRQEMGSEYASTSTSSCQIDLWK
>AktNAC089
MAVLSFKSLPLGFRFRPTDEELVSYYLRLKINGKDSDVEVIPEIDVCKVEPWDLPGLSVI
KTDDPEWFFFCPRDRKYPNGHRSNRATEAGYWKATGKDRTIKSRTSSSGVMNLIGMKKTL
VFYRGRAPKGERTNWIMHEYRTTEKDLNGTNTEQAAFVLCRLFRKQDERAENFSFDELGP
TDSSPTVTKSSPEGTLSNHALMQSTPESVMQVTEQPVGIERWLADKSDNRTPHAPAPEVS
RCNNYMASDVDAYKAEVRATEVDSQIEEDLRMFYDPTIEPLSSKVFSPLHSPIHYGVGAS
CMGSPFASDFGNGHNGMLFHDGMDEQDISVTEFLEGVFNTQDEYCEESTCQKNPVIENID
DMLQAMPWASMSSKDNGSSSDPDAEVAQAQLQYYPELEPSQWFNEPVYTKDPLPMEPSLG
FHASGASNGGEHVKTNIGLLWDDSVGLDASSADSATDPLHDLFSSLEESTNQKNPVNSTS
GHVGTGIKIRTRQPQDQSSPNNFVTHGIAPRRIRLQKRLSLRVVSFKARESSCNTQNHET
KATVTKVEKAVEGISDESEKDLSLPPSNKREIAQESKGKLWLRSRLKHASPLLQNSKFLS
HYVFYVALVLILFVLFVGAWRCLKS
>AktNAC087
MEGVAKEETLPPGFRFHPTDEELITYYLIQKISDASFTGRAIGDVDLNKCEPWDLPGKAK
MGEKEWYFFSLRDRKYPTGVRTNRATNAGYWKTTGKDKEIFNSVTSELVGMKKTLVFYRG
RAPRGEKTNWVMHEYRLHSKTTFRTTKDEWVVCRVFQKSAGGKKYPSNQSRANPYHLEIG
PTNMQPVMQADNCHFPIGRNYISNAEMAELSRVIRAPPNGNLPMQPQLNYPGCFTISGLN
LNLGASPQPVFRGMPPTTLNQHMIATDASSSMLNNQVLATDIGCNVDMNVNGNNRYQQMD
PCVDLESYWPSY
>AktNAC092
MDDRPPGYRFYPTEEELIVFYLHNKLEGTRHDIERVIPLVDIYELNPWQLPHVSGKLSHG
DPEQWFFFTPRQQREAHGGRPSRTTSSGYWKATGSPRYVYSSSNRVIGLKKTMVFYKGRA
PSGRKTKWKMNEYRATEVESSTTSSNATPKLRHEFSLCRVYIKSGCLRAFDRRPSGGTTS
ETIIHRNNVDGVATLHQSPPMVENTNSWDSSSSGDHTHHSQAGEDSNCEMAEDDLHLLWE
WELNWFQGTPEFLDP
>AktNAC093
MRRERDAEAELNLPAGFRFHPTDEELVVHYLCRKVSYQSPAVPIIAEVDLYKYNPWQLPE
KALFGTKEWYFFTHRDRKYPNGSRPNRAAGSGYWKATGADKPIRPTGSAKHVGIKKALVF
YSGKAPKGAKTNWIMHEYRLAEPNQPSNKKGSLRLDDWVLCRIYNKKNNWQMTQNHKEEQ
SLEETMDSFDVVEDTASDSFTTLESDVENDTQTEVIGQSGVPQYNQSQALYGVQATMNVP
RGNFQMGDTVKEEDSDWFSDLNLDDLQSSIAAFGTTPMPDLTYQDYYFSGLCSPRLKYNQ
TNNLPFWNS
>AktNAC094
MEDVIDLPPGFRFHPTDEEIITHYLTQKVMNNNFSARAIGEVDMNKFEPWDLPKKAKMGE
KEWYFFCQRDRKYPTGMRTNRATDAGYWKATGKDKEIYKGKNCLVGMKKTLVFYRGRAPK
GEKTNWVMHEYRLEGKFSYHSFPKTAKDGWVVSRVFHKSTGIKKSPILDMLRMNSFDQND
LFDSSPSLPPLLDLPNYFNTNRPSSSFIDNEGKFNGTMSTSGMRMSDGNQLSYSMDMGDY
DQNDNKNFFISNNYTITNNQGNPNNTPQNSIYYPQNSLPNPLLSYQASSNSGYLHQEMNN
NSVPRFNGPDQAILRDLGATHDNYGLKRQCKVEQFSSNHSMVSHSQETGLSADINTEISS
VLSKQDMGSTRSYGDLEVPSSSGPVVDLECLWNY
>AktNAC090
MTSQQPTGFRFVPTEKELVVDYLRPKILKYPLPCDIIPVKNIYELNPEKLSGSGSSGNAV
LRGPLIPPPMYNYPEFNNVLPNYDYNFSENFSDNPLVVDWQRMGVYGYSEDDWPRYCPDL
FTSD
>AktNAC091
MTSQQPTGFRFLPTEKELVVDYLRPKIFKCLLPCDDIIPVKNIYQLNPEQLSDSEIGVYF
FTLRKKKYPNKSYSDRVVAGGNWSSTRSNYICNDKEKVGKKNLLKYMKGKNETQWLMDEY
ELIDKNKEGQLEEDWVICKIHKSKSKSKKHTSSTKGEIPVELQGIQVDEGPNISQELNNV
LPDTLLEASLFPPLDNSQQFMKTCMDEDLGSSRNDVDCELYLGPTSFHSYYNSQELSDVL
PENISSDHYVKKAHIWRTLPSNILL
>AktNAC097
MSDYIFSDNDYKFSPTDANLLGKLKARENKDELGSKPIKDCDIYNFEPWNLPGLVETEKI
IELYCYVRRKKKTATSAHRTVAGRGRWITHGNRKEITDKGEVIGHRQALIFKQGKQGMEQ
NTEWIMHEYTSPPIYNNQNQATKKKQTKKILATLQVSI
>AktNAC096
MENLPPGFRFHPTDEELITYYLNRKVSDFRFVSRAVTDVDLYKFEPWDLPGKAAMGEKEW
YFFSLKDRKYPTGLRANRATDAGYWKTTGKDKEIFHSGVLVGMKKTLVFYKGRAPKGEKS
NWVMHEYRLENKFSFKPTKEEWVVCRVFHKSSTVKKPQQNPSLESPCDTNTLVNELGEIE
LPHLNCLTDHSSSGFSTIPTNSNNNNNNNVDMNMNWALAREETNHPSLSWPSTLLSSNLS
MNSMLFRALQFGYQPREVMSSNINTFGTLGDSRFGTDLNTNLPVSSSNIDDSSQQQPFNL
DPIWPGC
>AktNAC098
MSFILAFSSSLNRWQGHSPNSVLRIGFGITAYIADRSWLIDSRGIAKKVKNAIQLPTYPS
KDLGANRECPNCYHRIDNSDVSLEWPGLPAGVKFKPSDIELVEHLAGKVGKGNSKPHLFI
DEFIPTIEDDEGICSTHPENLPGAEKDGNSVHFFHRTSRAYATGHRKRRKIHVQGSTSTT
DHVRWHKTGKTKAVIENGVHKGWKKIMVLYKSSKKGSKPEKSNWVMHQYHLGMKEDEEEG
GFVVSKIFYQQPKQTDKTDGDPVVEESVMMASRASPSTPKTYTPNPSRPGKRALLDEEDE
ENVHNLAAQDAELILEEPQPPCSNVHLKDKEVDPLWWAGESQAVEDLDPNAVVDVSLLCN
EILDSYAPINESGLKYDPSFLDFGRNKNDMIQGDTNTACGISDLADLQFGSQESITSWLD
RL
>AktNAC095
MEKTNLATNRIIRLPPGYRFRPTDEELLIYYLKPKVLSYPLPSSIISEVNVCKYNPWDLP
GDSEEDRYFFSTREVKYRNGNRTNRATHSGYWRTTGRDKQILAFRSNQVVGMKKTLVFYR
GKPPNGSKTDWIMHEYRLVGSCISPQRNNSTQNSMMQMEDWVVCRIFQKKRNTRNDDNMK
QPCNNKIVKNLKVSRPSFIDFMRLNETDPCHSSSSSASSGITEVSSTGSDHEENSGCNSV
SSSCRIEP
>AktNAC099
MGDEASSSLAPGFRFHPTDEELVSYYLKRKVCGKPFRFDAISEIDIYRSEPWDLPGQSRL
KSRDLEWYFFSALDKKYGNGWRTNRATDQGYWKTTGKDRSVRRFDRTVGMKKTLVFHIGR
APRGERTNWVMHEYKLVDEELGKAGIAQDAFVLCRVFQKSGTGPKNGEQYGAPFVEEDWD
DNVLVPKREVGVDGYCEIRDEDEYVQQQNDVELEQNLVMQVPPVNELQVISDGGDDYNYL
GDSGGFLEDDQKLFIGTGESDDMPELPDEQNFFDSPEYFQMDLAPVKNEFFEPDDLLNLL
DADHNTDDPVGSMPTYFDDAPPHDPPVVNESFLEIDDLNPVNADPSGFAMLDEYLQYFDA
TDNNFNQSPFTEEVGGGNGELVLVSPEFSKTPGNEGASSSKQEPEITKVAPDGQYNEGWD
DTVAKQVSRMLGSISAPPAFAAEFPTKEATFGQNSTAQSSSSIHVTAGMIRISGMTVSGT
EKIWSFAKSEDTDFILPYGSTMGDLMTVECLISNSVLSSKGGSVMAHCWFYFIFLWILVL
SVSYKIGSYIYTW
>AktNAC100
MEGQSNSNIQLPPGFRFHPSDEELIVHYLRNKVTSNPVPASIIAEVDLYKHDPWELPKKA
LFGDNEWYFFSPRDRKYPNGERPNRAAASGYWKATGTDKPILTSCRLQSVGVKKALVFYM
GRPPKGTKTNWIMQEYRLPDNMVRPSRLRGSMRLDDWVLCRVRQKDNTLRNMWEDQNISN
TQPFGYSPVIEEQSSMNIDPTLDAYENYLKNGCPLLAWILASQNNPRIETTSFLSFQGGN
NSNNGNSVHEENISDLGSSLITDSSINSSFNPLKRKPFESHLEYESLLPLNKKLVNNSNK
LPNTTTELSFCRQYPDYNMFNPYPSNPNIEFQDLNKFKDEVLERRL
>AktNAC101
MRREIDAEAELNLPPGFRFHPTDEELIVHYLCRKVSYQNLPVPIIAEVDLYKYNPWQLPE
KALFGTKEWYFFSPRDRKYPNGLRPNRAAGSGYWKATGADKPIRPTGSARHVGIKKALVF
YSGKAPKGVKTNWIMHEYRLAEPNQPSNKKGSLRLDGWVLCRIYNKKNNWENNKEEQSLD
ETMDSFDAIEDMGSDSIRTPESGIDNEPLMEQNYRGNASQALVGARSTMTNEEDNEWYMG
LDMDDLQNSLSVFGPIPIPDSTCQDYYFSGLASPHLKPYQTNLLPF
