# Supplementary material for: Identification of the NAC Transcription Factor Family during Early Seed Development in Akebia trifoliata (Thunb.) Koidz
Source: Plants (Basel). 2023 Mar 31;12(7):1518. doi: 10.3390/plants12071518 (PMC10096588; doi:10.3390/plants12071518)
Supplement: Supplementary file 1 [file plants-12-01518-s001.zip › Table S5.xlsx]

## Sheet: Sheet1
	2-△△cT1	2-△△cT2	2-△△cT3
AktNAC055	1	0.735511	4.99936
	1	0.889749	4.77503
	1	1.10061	7.17881
	2-△△cT1	2-△△cT2	2-△△cT3
AktNAC058	1	0.604198	2.02102
	1	0.622966	1.71832
	1	0.58306	1.53198
	2-△△cT1	2-△△cT2	2-△△cT3
AktNAC058	1	0.380809	1.01375
	1	0.51221	1.52946
	1	0.36602	0.982745
	2-△△cT1	2-△△cT2	2-△△cT3
AktNAC042	1	0.51634	1.64623
	1	0.529902	1.49372
	1	0.502047	1.42868
AktNAC006	2-△△cT1	2-△△cT2	2-△△cT3
	1	0.644955	0.268058
	1	0.495631	0.143036
	1	0.474825	0.349289
AktNAC080	2-△△cT1	2-△△cT2	2-△△cT3
	1	0.548478	0.256974
	1	0.565066	0.478508
	1	0.602854	0.621001
	2-△△cT1	2-△△cT2	2-△△cT3
AktNAC079	1	1.27996	0.782166
	1	1.26147	0.919141
	1	1.3259	1.03736
AktNAC093	2-△△cT1	2-△△cT2	2-△△cT3
	1	0.102664	0.143212
	1	0.0997933	0.154359
	1	0.0957616	0.14691
