# Supplementary material for: Identification of the NAC Transcription Factor Family during Early Seed Development in Akebia trifoliata (Thunb.) Koidz
Source: Plants (Basel). 2023 Mar 31;12(7):1518. doi: 10.3390/plants12071518 (PMC10096588; doi:10.3390/plants12071518)
Supplement: Supplementary file 1 [file plants-12-01518-s001.zip › Table S6.xlsx]

## Sheet: Sheet1
gene_id	Rename	T1-1_fpkm	T1-2_fpkm	T1-3_fpkm	T2-1_fpkm	T2-2_fpkm	T2-3_fpkm	T3-1_fpkm	T3-2_fpkm	T3-3_fpkm
mikado.Chr03G343	AktNAC040	104.894	99.151	97.386	74.16	74.929	80.319	115.86	107.041	110.942
mikado.Chr16G401	AktNAC099	49.638	35.27	46.539	52.055	49.611	59.149	47.84	47.339	48.925
mikado.Chr03G1819	AktNAC030	43.578	47.02	45.519	5.734	5.903	4.833	5.816	6.636	5.99
mikado.Chr04G1102	AktNAC042	39.344	38.7	33.136	27.985	26.539	27.144	22.046	22.939	24.604
mikado.Chr07G1529	AktNAC060	35.856	39.18	32.167	66.834	76.15	74.732	193.9	201.862	196.21
mikado.Chr13G780	AktNAC089	29.879	28.838	28.366	20.277	19.214	18.085	18.603	19.314	17.21
mikado.Chr11G914	AktNAC084	28.099	27.405	21.898	15.602	15.973	15.873	13.152	13.088	13.605
mikado.Chr03G1827	AktNAC036	26.244	31.863	21.403	13.764	14.668	14.87	12.07	12.063	10.872
mikado.Chr06G1245	AktNAC053	25.175	33.604	23.145	4.516	5.193	5.274	6.855	8.675	7.483
mikado.Chr03G1824	AktNAC035	19.1	18.003	17.089	6.977	7.817	8.275	10.121	10.183	10.632
mikado.Chr07G1279	AktNAC058	17.546	16.127	20.27	11.219	11.266	11.082	7.35	7.715	7.113
mikado.Chr03G1669	AktNAC025	16.582	17.022	16.383	23.666	22.044	24.913	18.16	18.57	18.343
mikado.Chr07G2028	AktNAC062	16.384	11.071	11.499	10.646	11.172	12.497	30.813	29.2	28.074
mikado.Chr03G1673	AktNAC028	14.587	11.513	11.341	15.226	14.735	15.371	15.463	14.997	16.472
mikado.Chr04G2466	AktNAC045	13.196	9.331	9.172	8.619	9.127	7.381	7.761	9.73	9.389
mikado.Chr05G680	AktNAC050	13.123	12.958	11.572	9.81	9.791	10.87	7.557	7.442	7.329
mikado.Chr15G849	AktNAC098	12.362	2.354	3.403	0.338	0.183	0.437	0.174	0.053	0
mikado.Chr03G1821	AktNAC032	12.304	15.191	13.702	4.226	4.608	4.893	2.286	1.684	1.81
mikado.Chr03G1820	AktNAC031	10.707	10.957	9.843	6.379	6.299	4.453	4.345	3.665	3.533
mikado.Chr10G497	AktNAC079	10.113	12.145	9.702	12.154	13.428	12.675	10.337	11.885	11.043
mikado.Chr10G712	AktNAC080	9.571	12.944	17.396	10.422	8.985	10.089	9.062	10.26	9.885
mikado.Chr06G525	AktNAC056	7.822	6.128	6.345	8.36	6.576	8.004	6.577	6.984	6.472
mikado.Chr01G3263	AktNAC017	7.738	4.16	4.791	3.658	3.752	5.095	4.835	5.987	5.192
mikado.Chr06G1246	AktNAC054	7.732	6.866	5.608	3.666	3.384	2.79	5.765	4.287	5.178
mikado.Chr03G1668	AktNAC024	7.696	10.082	8.033	5.138	4.548	5.883	5.77	6.063	7.567
mikado.Chr03G1830	AktNAC038	7.632	12.266	9.854	7.191	8.672	8.005	6.197	6.604	7.2
mikado.Chr09G272	AktNAC071	6.212	7.53	7.446	7.224	6.405	6.603	17.287	19.058	17.579
mikado.Chr01G2172	AktNAC006	5.696	3.286	1.384	2.358	2.939	2.668	1.275	0.858	2.197
mikado.Chr01G228	AktNAC007	5.188	5.428	6.837	7.449	8.247	7.406	4.122	4.106	2.423
mikado.Chr09G949	AktNAC073	5.105	7.822	5.473	2.539	2.284	2.605	7.409	7.229	5.632
mikado.Chr03G1829	AktNAC037	4.976	6.147	4.587	1.662	1.83	1.597	0.951	1.31	1.085
mikado.Chr14G865	AktNAC093	4.48	4.501	4.135	1.546	1.889	2.331	1.957	1.75	2.112
mikado.Chr03G1822	AktNAC033	3.853	17.179	3.154	1.209	1.281	2.134	1.827	2.041	2.402
mikado.Chr08G360	AktNAC067	3.264	4.643	3.802	0.432	0.607	0.514	0.208	0.159	0.242
mikado.Chr06G2002	AktNAC055	3.124	3.577	4.582	3.547	3.773	3.675	7.216	7.487	5.074
mikado.Chr16G671	AktNAC101	2.886	1.003	0.266	0.768	1.106	1.229	0.501	0.303	1.45
mikado.Chr07G1528	AktNAC059	2.613	1.043	5.167	0.513	0.679	0.405	0.065	0.115	0.17
mikado.Chr11G915	AktNAC085	2.455	3.102	1.924	6.687	5.678	6.304	7.826	8.286	6.714
mikado.Chr01G1995	AktNAC002	2.37	2.186	2.406	3.525	3.211	3.757	3.97	3.487	3.679
mikado.Chr03G1672	AktNAC027	2.041	2.331	2.39	3.845	2.763	2.246	1.266	1.83	1.909
mikado.Chr15G1227	AktNAC095	1.962	0.976	2.819	5.223	4.762	4.958	10.302	9.424	10.501
mikado.Chr01G3072	AktNAC011	1.783	1.786	2.636	1.388	1.531	2.312	0.342	0.571	0.843
mikado.Chr05G36	AktNAC049	0.974	5.271	11.113	0.723	2.213	2.859	2.25	1.501	0.426
mikado.Chr15G55	AktNAC097	0.821	1.773	0.426	0.772	1.978	1.077	1.163	0.726	0.97
mikado.Chr06G1130	AktNAC052	0.763	0	1.807	0.319	0.377	2.682	1.024	1.293	1.796
mikado.Chr10G1523	AktNAC077	0.749	0	0	0	0	0	0	0	0
mikado.Chr07G1153	AktNAC057	0.728	0	1.355	0.114	0.28	0.167	0.067	0	0
mikado.Chr14G870	AktNAC094	0.716	1.409	2.471	1.305	0.634	0.665	0.932	1.48	0.465
mikado.Chr02G2143	AktNAC022	0.686	0.835	0.363	1.235	1.948	2.025	1.725	1.43	2.071
mikado.Chr02G2137	AktNAC021	0.617	0.488	0.527	1.207	0.627	0.749	1.874	1.604	1.195
mikado.Chr05G1799	AktNAC047	0.556	0.572	0	0.296	0.275	0.262	1.437	1.448	0.963
mikado.Chr01G881	AktNAC020	0.553	0	0.608	0.173	0.04	0.048	0.038	0.489	0
mikado.Chr13G312	AktNAC088	0.475	1.457	0	0.166	0	0.147	0	0.063	0
mikado.Chr07G856	AktNAC065	0.428	0	2.543	0	0	0	0.028	0	0.025
mikado.Chr07G585	AktNAC064	0.425	0.293	0.496	0.708	0.689	0.784	1.061	1.352	0.629
mikado.Chr03G1823	AktNAC034	0.396	0	0	0.151	0.613	0.417	0.572	1.346	0.729
mikado.Chr03G1670	AktNAC026	0.386	0.472	0	0	0.207	0.173	0.158	0.014	0
mikado.Chr04G2395	AktNAC044	0.367	0	0	0.225	0.209	0.166	0.166	0.165	0
mikado.Chr11G59	AktNAC083	0.366	0	0	0.035	0.065	0.27	0	0	0
mikado.Chr08G1219	AktNAC066	0.221	0	3.958	0.382	0.109	0.098	0.078	0.125	0.545
mikado.Chr05G306	AktNAC048	0.18	0.53	0	0	0	0	0.042	0	0
mikado.Chr01G2000	AktNAC004	0.094	0	0	0	0	0	0	0.059	0
mikado.Chr09G293	AktNAC072	0.046	0.9	2.029	0	0.028	0	0	0	0
mikado.Chr01G1076	AktNAC001	0	0.332	0	0.18	0	0.16	0.255	0	0
mikado.Chr01G1996	AktNAC003	0	0	0	0	0	0	0	0	0
mikado.Chr01G2007	AktNAC005	0	1.686	0	0	0.1	0.239	0.19	0.203	0.084
mikado.Chr01G2797	AktNAC008	0	0.277	1.57	0.034	0.156	0.149	0.71	0.357	0.623
mikado.Chr01G2850	AktNAC009	0	0	0	0	0	0	0.106	0	0.116
mikado.Chr01G3041	AktNAC010	0	0	0	0	0	0	0	0	0
mikado.Chr01G3255	AktNAC012	0	0	0	0	0	0	0	0	0
mikado.Chr01G3256	AktNAC013	0	0	0	0.143	0.264	0	0.126	0.045	0
mikado.Chr01G3257	AktNAC014	0	0	0	0	0	0	0	0	0
mikado.Chr01G3259	AktNAC015	0	0	0	0	0	0	0	0	0
mikado.Chr01G3262	AktNAC016	0	0	1.901	0	0	0	0	0	0
mikado.Chr01G621	AktNAC018	0	0	0	0	0	0	0.032	0	0
mikado.Chr01G777	AktNAC019	0	0	0	0	0.03	0.265	1.037	0.075	0
mikado.Chr02G2236	AktNAC023	0	1.438	0	2.273	1.552	2.183	0.707	1.028	1.932
mikado.Chr03G1774	AktNAC029	0	0	3.168	0	0.193	0	0	0	0
mikado.Chr03G316	AktNAC039	0	0	0	0	0	0	0	0	0
mikado.Chr04G1098	AktNAC041	0	0	0	0	0	0.203	0	0.038	0.047
mikado.Chr04G236	AktNAC043	0	0	0	0	0	0	0	0	0
mikado.Chr04G2491	AktNAC046	0	0	0	0	0	0	0	0	0
mikado.Chr05G713	AktNAC051	0	0	0	0	0	0	0	0	0.098
mikado.Chr07G1564	AktNAC061	0	0	0	0	0	0	0	0	0
mikado.Chr07G223	AktNAC063	0	0	0	0	0.06	0	0	0	0
mikado.Chr08G733	AktNAC068	0	0	0	0	0	0	0	0	0
mikado.Chr09G1486	AktNAC069	0	0	0	0	0	0	0	0	0
mikado.Chr09G1487	AktNAC070	0	0	0	0	0.017	0.02	0	0	0
mikado.Chr10G1313	AktNAC074	0	0	0	0	0	0	0	0	0
mikado.Chr10G137	AktNAC075	0	0	0	0	0	0	0	0.109	0
mikado.Chr10G1522	AktNAC076	0	0	0	0.088	0	0	0.078	0	0
mikado.Chr10G354	AktNAC078	0	0	0	0	0	0	0	0	0
mikado.Chr11G10	AktNAC081	0	0	0	0	0	0	0.199	0	0
mikado.Chr11G335	AktNAC082	0	0	0	0	0	0	0	0	0
mikado.Chr12G895	AktNAC086	0	0	0	0	0	0	0	0	0
mikado.Chr13G1383	AktNAC087	0	0	0	0	0	0	0	0	0
mikado.Chr14G1042	AktNAC090	0	0	0	0	0	0	0	0	0
mikado.Chr14G1045	AktNAC091	0	0.553	3.77	0.91	1.124	1.791	1.057	0.413	1.1
mikado.Chr14G193	AktNAC092	0	0	0	0	0	0	0	0	0
mikado.Chr15G545	AktNAC096	0	0	0	0	0	0	0	0	0
mikado.Chr16G499	AktNAC100	0	0	0	0	0.032	0.152	0	0	0.133
