# Supplementary material for: Identification of the NAC Transcription Factor Family during Early Seed Development in Akebia trifoliata (Thunb.) Koidz
Source: Plants (Basel). 2023 Mar 31;12(7):1518. doi: 10.3390/plants12071518 (PMC10096588; doi:10.3390/plants12071518)
Supplement: Supplementary file 1 [file plants-12-01518-s001.zip › Table S7.xlsx]

## Sheet: Sheet1
Index	Ion mode	Q1 (Da)	Rt (min)	Molecular Weight (Da)	Formula	Ionization model	Compounds	30DAF-1	30DAF-2	30DAF-3	50DAF-1	50DAF-2	50DAF-3	70DAF-1	70DAF-2	70DAF-3
GQ512001	Negative	771.13	3.18	772.17	C33H40O21	[M-H]-	Quercetin-O-rutinoside-hexose	29446	35548	14251	19771	28313	32047	25628	23597	14804
GQ512002	Negative	623.1	4.4	624.14	C28H32O16	[M-H]-	Isorhamnetin-3-O-rutinoside	73394	68485	62781	42564	42084	39875	35303	29178	22897
GQ512003	Positive	307.18	3.05	306.152	C15H22O3N4	[M+H]+	Fer-agmatine	8214.8	17245	7417.9	7342.6	5398.8	7113.3	6024.8	5509.4	3884.3
GQ512005	Positive	595.16	4.32	594.132	C27H30O15	[M+H]+	Kaempferol-3-O-glucoside-7-O-rhamnoside	463190	457390	522690	527010	550120	498710	468490	420040	461850
GQ512006	Positive	611.16	4.09	610.126	C27H30O16	[M+H]+	Quercetin-3-O-glucoside-7-O-rhamnoside	1841700	1783700	1647900	2532500	2427100	2074400	2228200	2212200	2359100
Hmmp004187	Positive	1075.57	5.54	1074.56	C53H86O22	[M+H]+	saponin PJ-1	130240	116720	111600	105390	103060	106900	128050	129380	132560
Hmmp004244	Positive	1075.57	5.6	1074.56	C53H86O22	[M+H]+	saponin PJ-2	110200	93829	84944	64697	66669	56315	44929	38641	45271
Hmmp004320	Positive	1091.56	5.69	1090.56	C53H86O23	[M+H]+	saponin F	801460	753920	639310	621390	645140	564270	392380	386010	419810
Hmmp004361	Positive	1061.55	5.73	1060.55	C52H84O22	[M+H]+	saponin E	3065000	2974100	2810100	2809100	2731800	2753800	2632000	2505900	2577100
Hmmp004394	Positive	929.51	5.77	928.503	C47H76O18	[M+H]+	saponin D	3943500	3945800	3245400	3085100	2600900	2600900	1949800	1897900	1963800
Hmmp004410	Positive	1078.58	5.78	1060.55	C52H84O22	[M+NH4]+	Hederagenin-O-Hexoside-O-Hexoside-O-Pentoside-O-Pentoside	3834400	3336900	3396700	2956100	2907900	3157400	2737500	2194300	3055800
Hmmp004534	Positive	946.54	5.94	928.504	C47H76O18	[M+NH4]+	Hederagenin-O-Hexoside-O-Hexoside-O-Pentoside	15175000	13406000	13640000	11792000	8779800	10548000	9371100	9407200	8942000
Hmmp004565	Positive	929.51	5.97	928.503	C47H76O18	[M+H]+	akebosideSte	4266100	3634500	3986200	3184500	2738400	3124700	2370300	2115300	1994300
Hmmp004765	Positive	1092.6	6.19	1072.55	C53H84O22	[M+NH4]+	oleanolic acid -O-Hexoside-O-Pentoside-O-Hexoside-O-Hexoside	263370	204100	224750	327350	382330	331320	388870	397900	456240
Hmmp004990	Positive	1062.58	6.43	1044.55	C52H84O21	[M+NH4]+	oleanolic acid -O-Hexoside-O-Pentoside-O-Hexoside-O-Pentoside	10988000	11136000	9780900	11628000	12170000	11305000	10388000	10441000	10448000
Hmmp005208	Positive	930.54	6.67	912.509	C47H76O17	[M+NH4]+	trifoside A	2078500	1915000	1593600	1999000	1931900	1987200	1061500	1101100	1031400
Hmmp005479	Positive	900.53	6.97	882.498	C46H74O16	[M+NH4]+	oleanolic acid -O-Pentoside-O-Pentoside-O-Hexoside	705860	698260	685940	509830	531270	478820	326150	321820	335470
Hmmp005664	Positive	913.51	7.17	912.508	C47H76O17	[M+H]+	akebosideStf	13814	11707	9408.7	13631	13749	11687	7440.6	7443.5	7265.1
Hmmp005770	Positive	883.5	7.29	882.497	C46H74O16	[M+H]+	saponin PG	414110	347780	327090	354950	314300	307680	228900	238420	235280
Hmmp005965	Positive	737.45	6.01	736.439	C40H64O12	[M+H]+	saponin PC	12333000	11772000	10480000	7656600	7672900	6870700	9511200	9241800	8742400
Hmmp006036	Positive	751.46	6.08	750.455	C41H66O12	[M+H]+	akeboside Stc	693820	701890	711990	215460	217850	203700	204530	196800	188220
Hmmp006037	Positive	767.46	6.08	766.45	C41H66O13	[M+H]+	saponin C	1264900	1196200	1053300	470050	408490	409890	689710	759620	799720
Hmmp006067	Positive	798.5	6.12	780.467	C42H68O13	[M+NH4]+	oleanolic acid -O-Hexoside-O-Hexoside	2051000	1748000	1813600	1789700	1899700	1774400	1482700	1594700	1759700
Hmmp006231	Positive	737.45	6.3	736.439	C40H64O12	[M+H]+	saponin B	13219000	11075000	11323000	7894500	7608400	6977700	9366700	8886900	9721100
Hmmp006366	Positive	751.46	6.44	750.455	C41H66O12	[M+H]+	saponin PE	771380	783990	724030	226460	219470	205330	209880	211190	190300
Hmmp006650	Positive	605.4	6.76	604.397	C35H56O8	[M+H]+	saponin A	2787500	2777500	2434800	1763900	1610900	1737700	1513600	1450000	1739000
Huasheng_mad1424	Positive	427.06	3.19	426.028	C17H14O13	[M+H]+	Ditartaroyl-hydroxylcoumarin	74544	69233	59355	56485	58897	70904	49312	55244	47525
Huasheng_mad2085	Negative	457.08	4.35	458.068	C22H18O11	[M-H]-	Caffeoyl-p-coumaroyltartaric acid	11801	14271	14384	6251.4	8442.5	9674.4	5525.6	5498	6969.2
Huasheng_mad2394	Negative	501.11	4.81	502.091	C24H22O12	[M-H]-	Sinapoyl-p-coumaroyltartaric acid	110870	118530	116110	89166	96216	100370	53639	57265	54809
Li512111	Negative	519.11	4.95	520.1	C24H24O13	[M-H]-	Isorhamnetin acetyl hexoside	12231	15801	14321	6902.4	9333	7221.4	7303.9	8554.5	8350
Li512117	Positive	611.16	4.39	610.126	C27H30O16	[M+H]+	Quercetin 3-O-rhanosylgalactoside	1646200	1629400	1674900	2095200	1984400	2063400	1807300	1781100	1851100
Qingke_Rfmb089-2-3	Negative	313.24	6.48	314.222	C18H34O4	[M-H]-	9,10-Dihydroxy-12-octadecenoic acid	23036	24307	22032	61987	72926	62344	101540	101150	94153
Qingke_Rfmb090-1-3	Negative	295.23	8.03	296.214	C18H32O3	[M-H]-	13-Hydroxy-9,11-octadecadienoic acid	97723	93987	86243	133320	137650	135040	116510	118360	113330
Qingke_Rfmb091-1-1	Negative	295.23	8.03	296.214	C18H32O3	[M-H]-	9-Hydroxy-10,12-octadecadienoic acid	110390	107760	97426	159190	157910	144530	139680	135400	133010
Qingke_Rfmb257-der14-2	Negative	561.2	4.94	562.177	C28H34O12	[M-H]-	Pinoresinol-acetylglucose	21313	25978	26887	20449	21692	19309	11730	9530.8	9017.1
Qingke_Rfmb319-1-2	Positive	130.09	1.41	129.07	C6H11NO2	[M+H]+	Pipecolic acid	262530	259670	249080	216650	210440	221240	116770	127350	126680
mws0017	Positive	146.2	1.07	145.144	C7H19N3	[M+H]+	Spermidine	36190	53928	60675	53984	68515	65576	43722	26033	23474
mws0018	Positive	203	1.1	202.197	C10H26N4	[M+H]+	Spermine	7928300	8756700	8204100	7855600	8337700	8032400	7935900	8440800	8911300
mws0042	Negative	305	3.03	306.061	C15H14O7	[M-H]-	(-)-Epigallocatechin	332040	209710	332680	328290	252570	326580	174440	181460	186640
mws0044	Negative	303.06	4.59	304.047	C15H12O7	[M-H]-	Taxifolin	1191300	1291400	1328800	125100	129850	140460	56103	46501	54766
mws0045	Positive	449.1	4.78	448.082	C21H20O11	[M+H]+	Quercitrin	19522000	18698000	16295000	20007000	19337000	18710000	15776000	13883000	14991000
mws0049	Positive	307	2.84	306.061	C15H14O7	[M+H]+	(+)-Gallocatechin	103840	125160	122050	165520	184560	185960	93242	92937	82600
mws0054	Negative	289.08	3.49	290.067	C15H14O6	[M-H]-	Catechin	33252000	35580000	34862000	30582000	29788000	33994000	25385000	26080000	26107000
mws0056	Negative	463.1	4.14	464.076	C21H20O12	[M-H]-	Myricitrin	98147	120200	111930	106330	130850	121700	56069	55460	49418
mws0059	Negative	609.1	4.23	610.126	C27H30O16	[M-H]-	Rutin	14184000	19409000	16587000	18500000	17323000	18030000	13965000	13722000	15833000
mws0061	Negative	463.1	4.15	464.076	C21H20O12	[M-H]-	Hyperin	32418000	31892000	35149000	32889000	31990000	34996000	27696000	27942000	29802000
mws0064	Negative	287.06	5.53	288.053	C15H12O6	[M-H]-	Eriodictyol	3956.7	4455.3	5229.9	1401.5	1737.7	1839.2	541.24	638.94	866.19
mws0089	Negative	447.09	4.65	448.082	C21H20O11	[M-H]-	Kaempferol 7-O-glucosdie	2879900	3066700	3384300	4215100	4237100	4468100	5073800	4937600	5237700
mws0091	Negative	463.09	4.48	464.076	C21H20O12	[M-H]-	Isoquercitrin	27257000	27749000	30403000	28581000	27247000	29582000	19453000	23535000	22637000
mws0093	Negative	179.08	4.36	180.07	C10H12O3	[M-H]-	Coniferyl alcohol	26853	25815	27295	3021.4	3881.4	2490.7	9	9	9
mws0097	Negative	357.14	5.86	358.125	C20H22O6	[M-H]-	Pinoresinol	11315	10203	11078	14616	13408	14493	9547	9012.7	8467.3
mws0102	Negative	160.05	4.82	161.042	C9H7NO2	[M-H]-	Indole-5-carboxylic acid	14283	10417	12653	17296	17062	13518	27578	34632	30175
mws0103	Positive	146.1	4.99	145.047	C9H7NO	[M+H]+	Indole-3-carboxaldehyde	48042	37988	36080	18161	20319	17508	11516	12218	12249
mws0120	Positive	258.11	1.26	257.103	C8H20NO6P	[M+H]+	Choline alfoscerate	86429	96966	79137	94109	106620	113810	57788	52162	73231
mws0124	Positive	247.1	4.53	246.089	C13H14N2O3	[M+H]+	N-(3-Indolylacetyl)-L-alanine	361030	364840	363990	71880	74424	75788	87672	86322	101600
mws0126	Positive	524.37	9.02	523.325	C26H54NO7P	[M+H]+	1-Stearoyl-sn-glycero-3-phosphocholine	709800	592070	493780	333110	320670	278270	240730	246910	241100
mws0133	Positive	123.1	1.99	122.043	C6H6N2O	[M+H]+	Nicotinamide	233950	210870	226810	226940	200390	209510	255430	272640	248430
mws0146	Positive	138.05	4.19	137.042	C7H7NO2	[M+H]+	Nicotinic Acid Methyl Ester(Methyl Nicotinate)	1390200	1232800	1309200	1600100	1599700	1457700	1749100	1636100	1575900
mws0147	Negative	117.1	2.59	118.055	C5H10O3	[M-H]-	3-Hydroxy-3-methyl butyric acid	18590	24236	21931	23115	18301	26320	39795	31712	38313
mws0169	Positive	595	3.1	630.107	C27H31ClO15	[M-Cl]+	Cyanidin 3-rutinoside(Keracyanin chloride)	10274	12236	11679	36812	27049	32427	12814	12115	13237
mws0178	Negative	353.1	3.24	354.079	C16H18O9	[M-H]-	Chlorogenic acid	15923000	17865000	17783000	13213000	15850000	16250000	11062000	10195000	10996000
mws0179	Negative	367	4.17	368.093	C17H20O9	[M-H]-	Chlorogenic acid methyl ester	7919300	8016300	6563900	9437200	9360400	10007000	4387100	4432900	4558200
mws0183	Negative	153.1	3.05	154.021	C7H6O4	[M-H]-	Protocatechuic acid	376210	260440	379890	326110	253270	341630	228850	236080	252450
mws0192	Negative	117.03	1.81	118.021	C4H6O4	[M-H]-	Succinic acid	11473000	7773200	10520000	20719000	16878000	28362000	10148000	10825000	11562000
mws0198	Negative	179	1.26	180.053	C6H12O6	[M-H]-	D-(+)-Glucose	8250100	9537100	9216900	7480300	7604900	7576900	4221700	3649400	3976000
mws0200	Positive	132.07	1.27	131.061	C4H9N3O2	[M+H]+	Creatine	12621	6951.7	4749.7	6197.7	20034	7778.3	20088	25744	20959
mws0208	Negative	145.06	3.13	146.049	C6H10O4	[M-H]-	Adipic Acid	132110	106510	132970	338190	270110	388170	257110	272450	354510
mws0214	Negative	181	1.24	182.067	C6H14O6	[M-H]-	D-Sorbitol	106660	119310	113270	134990	145960	142220	137570	97126	124350
mws0216	Positive	132.06	1.26	131.05	C5H9NO3	[M+H]+	Trans-4-Hydroxy-L-proline	6447700	5554100	5494800	8023200	8402400	7163900	7948700	8076300	6418200
mws0219	Negative	132	1.21	133.03	C4H7NO4	[M-H]-	L-AsparticAcid	2408200	2994700	2640100	4333700	4110900	4041400	5401800	4606800	5700800
mws0227	Positive	132.1	1.7	131.085	C6H13NO2	[M+H]+	L-Leucine	12217000	12541000	12191000	10029000	10838000	9720900	7641600	7110100	6727300
mws0232	Positive	377	3.71	376.12	C17H20N4O6	[M+H]+	Riboflavin	62463	74479	69000	78990	77994	76249	64457	68537	57277
mws0237	Negative	187.1	4.93	188.093	C9H16O4	[M-H]-	Anchoic Acid	215090	234750	239830	202680	203110	213400	174200	182520	181810
mws0248	Negative	243.1	1.69	244.058	C9H12N2O6	[M-H]-	Uridine	962790	1024700	915570	1123200	1106600	1364500	935690	881690	1255500
mws0250	Positive	182.1	1.63	181.065	C9H11NO3	[M+H]+	L-(-)-Tyrosine	6742400	7293700	6674100	7620400	7461900	6974000	10353000	9376900	10868000
mws0254	Positive	156.1	1.18	155.061	C6H9N3O2	[M+H]+	L-Histidine	383300	408100	386230	271740	364010	278210	333520	232250	208390
mws0255	Positive	112	1.25	111.038	C4H5N3O	[M+H]+	Cytosine	135810	132970	115600	1244000	1295600	1156300	2126300	2068700	2643500
mws0256	Positive	118.1	1.34	117.07	C5H11NO2	[M+H]+	L-Valine	17801000	19028000	17163000	24889000	21795000	20053000	26311000	25223000	29691000
mws0258	Positive	132	1.73	131.085	C6H13NO2	[M+H]+	L-Isoleucine	10826000	11247000	10676000	8495600	8727800	8323500	6281700	6205200	5886900
mws0260	Positive	175	1.23	174.1	C6H14N4O2	[M+H]+	L-(+)-Arginine	420590	373960	318050	890080	1090800	1332700	444920	401110	483590
mws0264	Negative	341	1.22	342.096	C12H22O11	[M-H]-	D-(+)-TrehaloseAnhydrous	2688900	2757000	3010300	2079900	2003300	2230700	1993200	1688600	1972500
mws0268	Negative	267.1	1.3	268.068	C10H12N4O5	[M-H]-	Inosine	3668.3	3537.6	3456.3	2696.1	3408.8	2824.5	3514.5	2399.7	1589.9
mws0275	Negative	133	1.47	134.015	C4H6O5	[M-H]-	L-(-)-Malic acid	37710000	43545000	44174000	43026000	44926000	41425000	46576000	37733000	40741000
mws0277	Negative	191	1.63	192.053	C7H12O6	[M-H]-	Kinic acid	1084700	1075700	1188700	2549800	2653900	3151700	6082900	6280300	6017000
mws0279	Positive	170	1.17	169.076	C7H11N3O2	[M+H]+	3-N-Methyl-L-histidine	4979.9	4273.6	5543.4	4092.3	7070.5	5175.7	2704.3	2853	2373.9
mws0281	Negative	191	1.34	192.018	C6H8O7	[M-H]-	Citric Acid	15562000	18576000	18651000	25896000	26476000	25357000	16865000	14889000	16762000
mws0289	Negative	478.1	7.99	479.268	C23H46NO7P	[M-H]-	LysoPE 18:1	3728500	4291000	3872300	2423100	2487800	2225300	1334200	1391900	1335400
mws0344	Negative	165.05	1.45	166.038	C5H10O6	[M-H]-	D-Xylonic acid	420530	517740	554250	728900	802420	606770	947340	714510	929640
mws0351	Negative	457.08	3.8	458.068	C22H18O11	[M-H]-	Gallate catechin gallate	9	9	9	9	9	9	5231.3	4324.5	6842.4
mws0355	Negative	441.3	4.25	442.073	C22H18O10	[M-H]-	(-)-Catechin gallate	27292	29948	36016	16521	17724	21062	13232	13803	13596
mws0396	Negative	281.25	11.11	282.234	C18H34O2	[M-H]-	Elaidic Acid	116810	119210	108200	363440	338030	307500	399270	412410	458100
mws0437	Negative	151.15	1.23	152.058	C5H12O5	[M-H]-	D-Arabitol	5378.4	6304.1	3934.9	7152.8	5996.8	3789.1	6028.1	5938.2	5245.2
mws0438	Negative	151.15	1.26	152.058	C5H12O5	[M-H]-	L-Arabitol	5829	6489.2	6579.6	7748.9	6709.1	4930	6880.6	5617.9	7247.7
mws0444	Negative	152.04	1.84	153.036	C7H7NO3	[M-H]-	3-Aminosalicylic acid	4132.8	4181.4	4858.6	5515.1	3898.3	4646.4	4714.1	4255	5650.9
mws0470	Negative	117.02	1.82	118.021	C4H6O4	[M-H]-	Methylmalonic acid	1169700	1200300	1309200	2498300	2327400	2547500	2399600	2397100	2392100
mws0473	Negative	131.04	2.58	132.035	C5H8O4	[M-H]-	2-Methylsuccinic acid	257510	349680	364330	491310	391220	457760	464820	398320	460740
mws0491	Positive	122.1	2.89	121.082	C8H11N	[M+H]+	Phenethylamine	432640	425960	339070	106780	106140	106730	3800.4	6452.4	6947.4
mws0520	Positive	224.1	3.13	223.074	C11H13NO4	[M+H]+	N-Acetyl-L-tyrosine	2644.4	1900.7	2337.8	9694.4	10976	6850.3	5335.2	5677.7	7740.3
mws0567	Positive	146.09	1.27	145.076	C5H11N3O2	[M+H]+	4-Guanidinobutyric acid	75577	73541	70838	108980	136590	115550	156800	142050	176850
mws0572	Positive	126.1	1.63	125.052	C5H7N3O	[M+H]+	5-Methylcytosine	55373	56335	55763	97698	97638	88018	141090	132870	131950
mws0576	Negative	103.05	1.89	104.041	C4H8O3	[M-H]-	3-Hydroxybutyrate	234400	240230	245560	288230	281730	339360	273850	227400	170660
mws0628	Negative	121.04	4.19	122.032	C7H6O2	[M-H]-	4-Hydroxybenzaldehyde	53071	63927	61453	58403	60327	59718	63830	59137	58626
mws0629	Positive	281.3	2.99	280.092	C13H16N2O5	[M+H]+	Asp-phe	29901	31131	26301	49755	45544	48518	49249	43401	47479
mws0636	Positive	313.4	4.02	312.132	C18H20N2O3	[M+H]+	Phe-Phe	9815.3	8851.1	10180	2161.7	2751.1	3244.1	1399.5	1406.7	1908.8
mws0639	Negative	153.2	3.14	154.021	C7H6O4	[M-H]-	2,3-Dihydroxybenzoic Acid	166100	110830	163790	133710	127610	141180	85044	70544	73691
mws0668	Negative	283	2.27	284.063	C10H12N4O6	[M-H]-	Xanthosine	78659	77375	82796	59312	55242	66414	60032	59202	63959
mws0675	Positive	335.1	1.29	334.041	C11H15N2O8P	[M+H]+	β-Nicotinamide mononucleotide	9	9	9	25368	32314	33018	9	9	9
mws0677	Positive	219	3.73	218.095	C12H14N2O2	[M+H]+	N-Acetyl-5-hydroxytryptamine	263310	261300	223450	273700	291690	306050	271360	249420	276930
mws0704	Negative	140	1.21	141.011	C2H8NO4P	[M-H]-	O-Phosphorylethanolamine	23823	28737	29374	30022	31728	29971	29337	25193	29397
mws0715	Negative	263.1	3.66	264.098	C13H16N2O4	[M-H]-	Phenylacetyl-L-glutamine	39591	42513	46783	14535	18588	17420	1770.7	1662.1	1713.9
mws0748	Negative	353.1	2.71	354.079	C16H18O9	[M-H]-	1-Caffeoylquinic acid	10354000	6796900	5639400	7572000	5018300	11103000	3722500	2958800	3008300
mws0752	Negative	185.16	8.14	186.147	C11H22O2	[M-H]-	Undecylic Acid	3053700	2937500	3442700	2934100	2881000	3155000	2618200	3163100	3417200
mws0805	Negative	308.1	1.37	309.089	C11H19NO9	[M-H]-	N-Acetylneuraminic acid	2866.6	3035.9	2382.7	13621	9766.9	9000	12362	12886	12385
mws0813	Negative	128	1.74	129.036	C5H7NO3	[M-H]-	5-Oxoproline	1992.5	827.42	2093	3354.1	3974.4	4015.5	5602.7	5134	5033.6
mws0836	Negative	577.3	3.16	578.12	C30H26O12	[M-H]-	Procyanidin B1	3333900	3447300	3529200	4521200	4598400	4492600	4757700	4612800	4951100
mws0851	Negative	143.11	7.49	166.086	C8H15NaO2	[M-Na]-	Sodium Valproate	1489200	2139700	1459600	1694000	1996100	2240800	1650300	1819500	1676000
mws0853	Negative	209	4.33	210.078	C11H14O4	[M-H]-	Sinapyl alcohol	42264	56284	52510	10081	9609.4	11071	3100.3	4272.2	3282.5
mws0856	Negative	463	4.3	464.076	C21H20O12	[M-H]-	Spiraeoside	21456000	20587000	21943000	21943000	22781000	22829000	18330000	18259000	17059000
mws0866	Negative	259	1.19	260.016	C6H13O9P	[M-H]-	D-Glucose 6-phosphate	2701600	3104700	3417100	3696800	3784800	3731500	4884300	4209200	4721300
mws0874	Negative	346.1	1.33	347.047	C10H14N5O7P	[M-H]-	3'-Aenylic acid	3481.7	2783	4383.2	8832.2	8685.7	6834	7070.7	4763.7	4717.3
mws0884	Negative	328.1	2.34	329.038	C10H12N5O6P	[M-H]-	Cyclic AMP	143050	149710	131590	109440	113240	115820	84146	74692	82898
mws0885	Negative	153	3.35	154.021	C7H6O4	[M-H]-	2,4-Dihydroxy benzoic acid	121380	102950	143310	162090	137530	164840	94308	89940	117720
mws0890	Negative	104.03	1.26	105.036	C3H7NO3	[M-H]-	D-Serine	8684.9	7273.5	8928.7	12070	10481	14648	13766	13282	13628
mws0906	Negative	341	3.22	342.113	C16H22O8	[M-H]-	Coniferin	239070	280670	231210	607300	594780	489420	844080	897320	1844200
mws0913	Negative	447	4.49	448.082	C21H20O11	[M-H]-	Trifolin	2551400	2646700	3128700	3731900	3373500	3583100	4560800	4500500	4495000
mws0919	Negative	431	4.95	432.088	C21H20O10	[M-H]-	Kaempferin	10327000	11196000	11212000	11619000	11037000	11908000	8516500	8836500	9478300
mws0921	Negative	149	4	150.061	C9H10O2	[M-H]-	p-Coumaryl alcohol	60152	68477	63006	9	9	9	9	9	9
mws0924	Negative	145.06	3.13	146.049	C6H10O4	[M-H]-	2-Methylglutaric acid	132620	112080	140760	339810	234730	380100	282070	304120	377190
mws0976	Negative	243	1.7	244.058	C9H12N2O6	[M-H]-	β-Pseudouridine	52606	61026	56467	80709	70822	90427	58732	52186	82372
mws1015	Negative	339.1	3.21	340.065	C15H16O9	[M-H]-	Esculin(6,7-DihydroxyCoumarin-6-glucoside)	2410.9	3304.2	2965.3	6425.8	8411.3	9648.5	12194	11067	7895.9
mws1038	Negative	277.13	3.25	278.112	C11H22N2O4S	[M-H]-	(R)-Pantetheine	2071.4	2291.7	2931.5	41178	48280	41691	35081	35384	35972
mws1048	Positive	449.1	3.18	448.082	C21H20O11	[M+H]+	Cyanidin 3-O-galactoside	2462.5	1361.7	1282.3	4632.6	5253	6486.1	8648.8	9025.2	6341
mws1050	Positive	148.05	1.32	147.045	C5H9NO4	[M+H]+	O-Acetylserine	19034	16913	15759	12392	14541	12687	17701	18666	25548
mws1060	Negative	267.08	1.93	268.068	C10H12N4O5	[M-H]-	9-(β-D-Arabinofuranosyl)hypoxanthine	83328	92274	85279	83687	90547	88627	89365	87967	92488
mws1068	Negative	285.05	6.18	286.038	C15H10O6	[M-H]-	Kaempferol	4684.9	4666.8	4910	2814.3	3817.7	3610.9	1254.9	1474.2	1318.9
mws1075	Positive	177.05	6.13	176.041	C10H8O3	[M+H]+	7-Methoxycoumarin	8993.6	7822.5	7018.1	7485.2	8372.7	8785.2	11061	11272	12327
mws1077	Positive	355.1	3.51	354.079	C16H18O9	[M+H]+	Scopolin	186480	295280	164230	207680	170260	168700	200060	159660	143670
mws1078	Positive	138.05	4.51	137.042	C7H7NO2	[M+H]+	Anthranilic Acid	258610	254490	244090	54045	54903	48971	7350.7	8362.9	6335.2
mws1080	Negative	341.1	1.25	342.096	C12H22O11	[M-H]-	Galactinol	29625000	29439000	29280000	22756000	20954000	22373000	20006000	19127000	20150000
mws1090	Negative	259	1.28	260.016	C6H13O9P	[M-H]-	Glucose-1-phosphate	2810700	3383700	3232500	4046500	4218500	3869500	5064100	4560600	5378100
mws1138	Positive	551.16	4.29	550.119	C24H26N2O13	[M+H]+	Batanin	2129000	1981800	1927500	1852300	1924300	1919500	1934000	1772900	1527500
mws1155	Negative	181.2	1.28	182.067	C6H14O6	[M-H]-	Mannitol	8839.7	10661	9157.3	17385	19721	20198	25312	22801	24759
mws1189	Negative	193.1	1.26	194.033	C6H10O7	[M-H]-	D-Galacturonic acid(Gal A)	19419	24994	21643	18913	13707	18926	19361	18005	21348
mws1195	Positive	179.1	5.98	178.055	C10H10O3	[M+H]+	Methyl p-coumarate	643470	500640	450990	111310	130620	106890	43992	42483	50032
mws1200	Negative	177	6.03	178.055	C10H10O3	[M-H]-	Trans-4-Hydroxycinnamic Acid Methyl Ester	738360	681890	633530	156770	169670	150790	58398	61215	59490
mws1212	Positive	209.1	6.25	208.064	C11H12O4	[M+H]+	Methyl ferulate	12664	9593.5	10579	7405.5	8033.2	5972.1	4596.8	4593.5	4946.8
mws1213	Negative	193.1	1.26	194.033	C6H10O7	[M-H]-	Aldehydo-D-galacturonate	16912	22530	22520	17722	21321	21239	28003	21684	24285
mws1329	Negative	463.09	4.5	464.076	C21H20O12	[M-H]-	Gossypitrin	23868000	24475000	23127000	23371000	20252000	24145000	18031000	17703000	19206000
mws1333	Negative	341.12	1.23	342.096	C12H22O11	[M-H]-	Melibiose	3246000	3631500	3658600	2571400	2614800	2424300	2358200	1865600	2251400
mws1336	Positive	138.05	3.24	137.042	C7H7NO2	[M+H]+	4-Aminobenzoic acid	6905200	7377000	5761700	4727900	5291400	5191500	818110	764150	811390
mws1337	Positive	220.2	2.78	219.097	C9H17NO5	[M+H]+	D-Pantothenic Acid	716140	703520	614760	1177100	1263100	1208500	809840	827940	785770
mws1346	Positive	162.07	1.3	161.059	C6H11NO4	[M+H]+	DL-2-Aminoadipic acid	9	9	9	8960	7723.8	6452.1	25843	30698	46695
mws1354	Negative	193.06	4.59	194.049	C10H10O4	[M-H]-	Trans-ferulic acid	12579	15418	17263	34385	35273	42325	26013	26475	25669
mws1383	Positive	243.1	4.96	242.071	C12H10N4O2	[M+H]+	Lumichrome	5084.4	5441.8	4127.4	4723.8	4421.1	4617.5	4464.6	6677.5	6471.3
mws1397	Negative	441.3	4.33	442.073	C22H18O10	[M-H]-	(-)-Epicatechin gallate	29529	30754	34885	23374	20010	19721	13636	12248	16103
mws1417	Negative	160	4.89	161.042	C9H7NO2	[M-H]-	Indole-3-carboxylic acid	23578	22168	23238	28759	29302	29633	53260	53854	63140
mws1422	Positive	275.1	4.24	274.073	C15H14O5	[M+H]+	(-)-Epiafzelechin	4939.2	5272.7	5468	5662.6	6166.1	3655.6	6745.3	6866.5	5339.1
mws1489	Negative	283.26	10.05	284.248	C18H36O2	[M-H]-	Stearic Acid	21613	23176	12699	12291	10974	11919	7300.6	7097.3	5773.1
mws1499	Negative	149.05	1.33	150.044	C5H10O5	[M-H]-	D-(-)-Arabinose	202580	215640	216070	184860	177180	191180	117120	87780	109580
mws1505	Negative	283.1	6.12	284.093	C17H16O4	[M-H]-	Phenethyl caffeate	7951.4	8119	8117	775.85	897.28	818.21	9	9	9
mws1519	Negative	595.17	4.2	596.146	C27H32O15	[M-H]-	Eriocitrin	66966	76307	70350	69094	74651	79430	52841	49958	46780
mws1521	Negative	285.1	3.15	286.09	C13H18O7	[M-H]-	Salicin	109760	132960	124840	28920	29045	28962	17297	18584	16222
mws1570	Positive	132.07	1.29	131.05	C5H9NO3	[M+H]+	Cis-4-Hydroxy-D-proline	82678	91098	79497	70255	86986	67175	50329	43001	51617
mws1584	Negative	515.12	3.63	516.105	C25H24O12	[M-H]-	Cynarin	738120	830220	779190	914930	1053100	974780	582430	537410	516830
mws1587	Positive	132.1	1.85	131.085	C6H13NO2	[M+H]+	α-Aminocaproic acid	13101000	12910000	13075000	11119000	11138000	9923700	8038300	7176100	7029500
mws1589	Negative	503.2	1.3	504.14	C18H32O16	[M-H]-	Panose	56782	53920	66682	46566	45187	47436	64482	50438	54919
mws1593	Negative	665.1	1.27	666.184	C24H42O21	[M-H]-	Maltotetraose	8443.4	9285.8	9335.1	14883	15484	15220	11245	12558	12518
mws1610	Negative	471.38	8.27	472.323	C30H48O4	[M-H]-	Maslinic acid	160840	159940	130240	71490	67124	60310	30211	30682	27954
mws1706	Positive	148.1	1.31	147.045	C5H9NO4	[M+H]+	Glutamic acid	1206500	1467600	898560	613710	823990	782510	234760	256590	251090
mws1714	Negative	473.07	4.08	474.062	C22H18O12	[M-H]-	Chicory acid	3391.9	3986.3	3084.4	21445	21076	19663	23180	22602	22639
mws2108	Negative	353.1	3.42	354.079	C16H18O9	[M-H]-	Cryptochlorogenic acid	6420600	6621300	6343700	5069000	6682800	6768600	6168900	6041000	5565500
mws2120	Negative	291	3.52	292.013	C13H8O8	[M-H]-	Brevifolin??carboxylic acid	450500	494580	455920	429680	436770	495690	322990	334310	356510
mws2125	Negative	166.97	1.59	205.931	C3H4KO6P	[M-K]-	Phosphoenolpyruvic acid	3987.2	6244.1	6995.3	29421	24532	30042	152870	114990	149430
mws2203	Negative	229	1.76	230.007	C5H11O8P	[M-H]-	Ribose-5-phosphate Barium Salt Hydrate	7535.7	9133.6	8406.9	5824.5	9927.2	6035.4	6101.2	6558.5	6698.7
mws2212	Negative	179.04	3.64	180.035	C9H8O4	[M-H]-	Caffeic acid	5079000	5231300	4743100	3736500	3928500	4367400	2744300	2448500	2765200
mws2220	Negative	457.08	3.97	458.068	C22H18O11	[M-H]-	Gallocatechin 3-O-gallate	2077.4	2821.7	2611.5	4307.7	3149.7	3667.9	5931.1	6991.4	6152.1
mws2368	Negative	137.07	3.55	138.061	C8H10O2	[M-H]-	Tyrosol	28721	30128	29516	6754.6	8139.9	10194	3158.4	4176.2	4617
mws2471	Positive	303.05	4.79	303.04	C15H11O7	[M]+	Delphinidin chloride	176560	178850	138920	181720	157950	191400	144460	139260	131440
mws2523	Negative	421.1	1.19	422.06	C12H23O14P	[M-H]-	Trehalose 6-phosphate	117140	136130	140460	152440	143570	136630	133460	110430	124820
mws4002	Positive	154.08	1.34	153.07	C8H11NO2	[M+H]+	Dopamine hydrochloride	191520	209280	191090	37435	38481	32991	10391	9435.5	10610
mws4113	Positive	355.3	7.58	354.13	C21H22O5	[M+H]+	3'-Hydroxy-4'-O-methylglabridin	7856.1	8342.3	6262.3	4223	5744	7593.8	4598	5576.8	4313.5
mws4134	Negative	611.15	1.75	612.121	C20H32N6O12S2	[M-H]-	Oxidized Glutathione	11527	15354	14479	164960	124050	140610	123370	126680	119580
mws4170	Negative	179.06	1.32	180.053	C6H12O6	[M-H]-	D-Glucose	18097000	19042000	19402000	17236000	17283000	17453000	10308000	8470600	8541900
mws4176	Positive	237.12	2.79	236.103	C12H16N2O3	[M+H]+	DL-Alanyl-DL-phenylalanine	104880	103150	87598	46143	64089	56801	35016	35155	29355
mws4183	Negative	433.08	4.68	434.068	C20H18O11	[M-H]-	Quercetin-3-O-α-L-arabinopyranoside(guaijaverin)	900170	955930	811000	758200	754330	837080	846310	862130	734940
mws5035	Positive	279.17	4.04	278.147	C15H22N2O3	[M+H]+	Leucylphenylalanine	500550	502540	468610	202580	221870	197520	105220	95737	99472
mws5038	Negative	341.11	1.32	342.096	C12H22O11	[M-H]-	Isomaltulose	3654200	3933300	3851800	3415100	2841300	2775700	2934400	2641200	2906900
mws5039	Positive	341.09	3.33	340.065	C15H16O9	[M+H]+	Esculin Hydrate	12425	10275	10009	12093	11181	12468	12052	9678.6	9103.1
mws5040	Positive	365.11	1.36	364.078	C12H21O11Na	[M+H]+	Turanose	9	9	9	119990	93393	92131	147760	105190	106360
mws5041	Positive	189.12	2.36	188.103	C8H16N2O3	[M+H]+	Glycylisoleucine	196340	174380	152940	308690	332380	315210	263220	259240	266460
mws5042	Positive	223.11	2.76	222.089	C11H14N2O3	[M+H]+	Glycylphenylalanine	117500	101140	97671	379670	414570	439790	321530	314690	297370
pmb0160	Positive	353.3	6.53	352.237	C21H36O4	[M+H]+	MAG(18:3)isomer5	6869.9	5945.6	6706.4	19837	20127	22202	15858	12806	14003
pmb0164	Positive	355.1	7.38	354.251	C21H38O4	[M+H]+	MAG(18:2)isomer1	11088	12582	11453	11527	10612	11956	10813	9521.7	8257.1
pmb0287	Positive	351.4	6.21	350.222	C21H34O4	[M+H]+	MAG(18:4)isomer2	21897	41560	43486	24205	24412	23338	14685	15817	12184
pmb0296	Positive	357.2	7.8	356.265	C21H40O4	[M+H]+	MAG(18:1)isomer2	12509	13695	11780	16868	17095	19500	14779	14317	17669
pmb0374	Positive	136.1	2.39	135.049	C5H5N5	[M+H]+	Aminopurine	263160	233390	189600	178350	181460	150220	92462	90594	85396
pmb0484	Positive	104.1	1.24	103.091	C5H13NO	[M+H]+	Choline	49441000	48204000	42704000	34879000	41522000	34514000	45901000	45617000	50105000
pmb0492	Positive	584.2	2.99	583.268	C34H37N3O6	[M+H]+	N',N'',N'''-p-Coumaroyl-cinnamoyl-caffeoyl spermidine	22151	49684	39832	60125	52996	53052	21875	21842	22420
pmb0530	Positive	664.2	1.64	663.08	C21H27N7O14P2	[M+H]+	Nicotinic acid adenine dinucleotide	100710	134030	88569	255940	190240	181020	250700	260950	300600
pmb0566	Positive	581.2	4.21	580.117	C26H28O15	[M+H]+	Luteolin O-hexosyl-O-pentoside	2717.9	1615.6	3101.6	1991.7	2833.1	2081.8	2332.1	2951.9	2473.8
pmb0615	Positive	789.1	3.13	788.199	C34H44O21	[M+H]+	Hesperetin C-hexosyl-O-hexosyl-O-hexoside	5975.3	6183.9	3942.8	7167.2	6934	8311.8	10408	10203	13549
pmb0618	Positive	627.1	3.26	626.155	C28H34O16	[M+H]+	8-C-Hexosyl-hesperetin O-hexoside	133780	118270	106520	70252	71034	81664	89531	79359	85723
pmb0628	Positive	613.1	3.54	612.14	C27H32O16	[M+H]+	Eriodictiol C-hexosyl-O-hexoside	6999.3	13489	11013	8183.3	4295.4	5978.7	9197.9	9197.6	8873.3
pmb0647	Positive	581.1	3.88	580.117	C26H28O15	[M+H]+	8-C-Hexosyl-luteolin O-pentoside	254850	295270	364510	385010	321990	373060	279520	238600	239180
pmb0652	Positive	565.1	4.05	564.123	C26H28O14	[M+H]+	C-Hexosyl-apigenin O-pentoside	13767	14620	12320	15414	20203	19471	12256	10443	13062
pmb0665	Positive	611.2	4.17	610.126	C27H30O16	[M+H]+	Luteolin 8-C-hexosyl-O-hexoside	1627700	1616700	1623100	2625900	2245300	2355400	2391500	2533800	2324900
pmb0709	Positive	713.1	3.97	712.118	C30H32O20	[M+H]+	Quercetin 7-O-malonylhexosyl-hexoside	5321.4	8326.5	7202.4	17108	20440	21162	25361	31845	26996
pmb0752	Positive	369.1	3.49	368.093	C17H20O9	[M+H]+	3-O-Feruloyl quinic acid	505640	497430	551530	696810	645870	750890	607070	564440	566390
pmb0764	Positive	144.1	3.12	143.033	C6H9NOS	[M+H]+	4-Methyl-5-thiazoleethanol	43057	52520	38585	69998	81110	72023	84702	74745	76356
pmb0767	Positive	302.4	6.3	301.272	C18H39NO2	[M+H]+	D-erythro-Dihydrosphingosine	141710	115210	74876	21889	23213	17896	4882.8	2921.6	3381.7
pmb0785	Positive	130.1	5.14	129.053	C9H7N	[M+H]+	Isoquinoline	526130	396190	367950	373410	427430	374960	108140	92847	92636
pmb0837	Positive	577.1	3.37	576.105	C30H24O12	[M+H]+	Procyanidin A3	159920	168360	159920	107550	140050	134760	123750	152930	140400
pmb0854	Positive	518.3	6.94	517.282	C26H48NO7P	[M+H]+	LysoPC 18:3	20103000	20005000	18284000	8173800	8660200	7952900	3954100	3630100	3953500
pmb0855	Positive	496.3	7.74	495.296	C24H50NO7P	[M+H]+	LysoPC 16:0	37094000	35616000	32333000	37867000	38072000	35972000	35051000	33204000	35261000
pmb0856	Positive	480.31	7.8	479.268	C23H46NO7P	[M+H]+	LysoPE 18:1(2n isomer)	1696700	1496300	1417100	1848400	1786100	1793200	1113200	1144300	1192000
pmb0863	Positive	492.3	6.29	491.268	C24H46NO7P	[M+H]+	LysoPC 16:2(2n isomer)	251920	232230	242080	101260	102120	98790	14164	14373	17327
pmb0864	Positive	426.3	6.63	425.224	C19H40NO7P	[M+H]+	LysoPE 14:0	52648	52516	49940	58759	58205	56955	31576	35930	33703
pmb0865	Positive	518.2	6.67	517.282	C26H48NO7P	[M+H]+	LysoPC 18:3(2n isomer)	33617000	33254000	30580000	12942000	14217000	13765000	5484300	5333800	5393700
pmb0874	Positive	478.6	7.32	477.253	C23H44NO7P	[M+H]+	LysoPE 18:2(2n isomer)	1166300	1222400	1263500	1142700	1130600	1127900	397880	415760	407270
pmb0876	Positive	454.2	7.68	453.253	C21H44NO7P	[M+H]+	LysoPE 16:0	14669000	12542000	12770000	9669600	9549300	9522500	6246800	6092800	5761500
pmb0889	Positive	279.3	7.91	278.205	C18H30O2	[M+H]+	Punicic acid	143880	150920	152400	169670	209280	191890	137520	168550	147070
pmb0890	Positive	355.1	9.45	354.251	C21H38O4	[M+H]+	MAG(18:2)	1270900	1049200	915830	1388600	1452000	1362000	767840	776150	763490
pmb0981	Positive	348.2	1.64	347.047	C10H14N5O7P	[M+H]+	Adenosine 5'-monophosphate	382020	522900	476150	818070	543700	721100	489380	456060	461590
pmb1096	Positive	118	2.97	117.053	C8H7N	[M+H]+	Indole	39563	31498	31036	11018	13128	11128	49536	48655	47967
pmb1605	Positive	353.3	7.55	352.237	C21H36O4	[M+H]+	MAG(18:3)isomer3	283560	191990	217380	129060	138750	147600	75978	68805	69194
pmb1656	Positive	353.1	8.85	352.237	C21H36O4	[M+H]+	MAG(18:3)isomer4	61457	52482	49875	20387	20858	19324	6732.6	6550.3	7543.3
pmb1912	Positive	474.2	2.92	473.144	C20H23N7O7	[M+H]+	10-Formyl-THF	430230	474780	456480	412590	415740	421810	334050	347730	343450
pmb2211	Positive	343.1	7.03	342.262	C19H38N2O3	[M+H]+	Cocamidopropyl betaine	9467.2	8443.4	6850.6	12580	12293	24840	8696.6	19532	8381.1
pmb2260	Positive	480.31	6.66	479.268	C23H46NO7P	[M+H]+	LysoPC 15:1	12846	13931	12424	5185.5	5327.6	5003.8	1491	1782.3	1579.4
pmb2319	Positive	482.3	7.2	481.282	C23H48NO7P	[M+H]+	LysoPC 15:0	352780	337140	320980	114380	105940	108540	51826	55005	52063
pmb2363	Positive	357.2	7.69	356.265	C21H40O4	[M+H]+	MAG(18:1)isomer1	8944.2	7196.2	7265.2	14116	14080	11767	16483	11462	14979
pmb2406	Positive	510.1	8.29	509.311	C25H52NO7P	[M+H]+	LysoPC 17:0	176480	157030	132560	56941	54909	56290	41835	39892	43093
pmb2444	Positive	353.2	9	352.237	C21H36O4	[M+H]+	MAG(18:3)isomer1	2942600	2375000	2218700	891430	953320	955350	333960	345010	325380
pmb2554	Negative	529.1	2.73	530.137	C23H30O14	[M-H]-	5-O-Feruloyl quinic acid glucoside	10417	18338	16646	4819.2	4586.5	4911.8	2024.2	2251.3	2773.2
pmb2640	Negative	199	8.62	200.162	C12H24O2	[M-H]-	Lauric acid	6211.9	6085.6	4621.3	6433.4	5471.9	6878.2	4582	4321.1	4097
pmb2778	Negative	295	7.92	296.214	C18H32O3	[M-H]-	9,10-EODE	196460	186690	172510	294600	302030	287670	242860	238460	220950
pmb2786	Negative	293	7.37	294.199	C18H30O3	[M-H]-	9-HOTrE	12645	15093	12628	20273	22085	19403	9842.8	9899.4	8877.7
pmb2787	Negative	293.2	8.12	294.199	C18H30O3	[M-H]-	9-KODE	5778.3	5437.9	6213.3	8993.4	9773.4	7318.4	2868.6	2977.6	2125.8
pmb2792	Negative	293	6.77	294.199	C18H30O3	[M-H]-	13-HOTrE(r)	83812	104080	44531	117660	67303	111020	51905	85961	46720
pmb2799	Negative	295	8.7	296.214	C18H32O3	[M-H]-	12,13-EODE	8954.1	8327.1	7562.7	18866	19153	16920	12802	13030	13010
pmb2833	Negative	529	2.73	530.137	C23H30O14	[M-H]-	3-O-Feruloyl quinic acid glucoside	10162	16219	14613	4551.2	4125.7	4423.3	2087.3	2983.2	3297.3
pmb2871	Negative	315.1	2.4	316.065	C13H16O9	[M-H]-	2,5-Dihydroxy benzoic acid O-hexside	180660	193320	237870	1772000	1930700	2157800	1609900	1519400	1590000
pmb2922	Negative	565.1	1.62	566.029	C15H24N2O17P2	[M-H]-	Uridine 5'-diphospho-D-glucose	67248	69197	67217	434040	307860	448030	2232900	1804100	1918500
pmb2940	Negative	385.1	3.65	386.102	C17H22O10	[M-H]-	1-O-β-D-Glucopyranosyl sinapate	421740	466530	424380	2783200	2526100	2902000	1639800	1568900	1515100
pmb2947	Negative	865.1	4.01	866.172	C45H38O18	[M-H]-	Catechin-catechin-catechin	1220500	1235600	1378600	829180	1020200	842880	401270	518530	488100
pmb2999	Negative	461.1	4.3	462.096	C22H22O11	[M-H]-	Chrysoeriol 5-O-hexoside	101630	90088	76150	92089	75894	87440	115710	127810	161740
pmb3000	Negative	503.1	4.44	504.105	C24H24O12	[M-H]-	Chrysoeriol O-acetylhexoside	961.63	1577.1	718.04	1430.1	1862.5	1806.7	3853.5	3324.5	4927.1
pmb3002	Negative	607.1	4.49	608.146	C28H32O15	[M-H]-	Chrysoeriol 7-O-rutinoside	7383.9	6160.3	6604.1	14048	11238	10745	14354	16609	21072
pmb3006	Negative	431.1	4.61	432.088	C21H20O10	[M-H]-	Apigenin 7-O-glucoside(Cosmosiin)	5149.6	6513	6886.8	810.12	722.95	1598.8	2294.3	1000.1	1440.9
pmb3012	Negative	461.1	4.73	462.096	C22H22O11	[M-H]-	Chrysoeriol 7-O-hexoside	14914	10991	10167	8920.9	13529	6030	18188	22449	18884
pmb3013	Negative	519.1	4.78	520.1	C24H24O13	[M-H]-	Isorhamnetin O-acetyl-hexoside	12420	9310	11194	6546.5	7351.2	6769.3	8728.5	9471	9813.1
pmb3023	Negative	449.1	3.8	450.096	C21H22O11	[M-H]-	Eriodictyol C-hexoside	1114400	1030100	1106300	1212500	1151700	1231000	1740300	1771800	1686600
pmb3026	Negative	505.1	4.41	506.085	C23H22O13	[M-H]-	Quercetin O-acetylhexoside	200010	220640	207400	190210	194860	236040	157740	201450	204850
pmb3041	Negative	521.1	4.24	522.08	C23H22O14	[M-H]-	Tricin O-saccharic acid	148290	130660	137730	123340	137760	133210	68084	77209	91144
pmb3072	Negative	481.1	3.63	482.12	C22H26O12	[M-H]-	3-O-p-coumaroyl shikimic acid O-hexoside	22453	20703	18407	66000	70806	66942	68401	68941	68977
pmb3074	Negative	337.1	3.96	338.085	C16H18O8	[M-H]-	3-O-p-Coumaroyl quinic acid	3673300	3867500	3371100	2136800	2245400	2170000	991680	1063500	1054900
pmb3079	Negative	300.1	1.66	301.04	C8H16NO9P	[M-H]-	N-Acetyl-D-glucosamine 1-phosphate	4222.8	5023	6434.4	5918.9	6557.7	6519.8	22371	17879	18634
pmb3081	Negative	289.1	1.59	289.99	C6H11PO11	[M-H]-	Glucarate O-Phosphoric acid	372930	437500	412380	438590	379230	490100	1134100	896780	926210
pmb3107	Negative	359.1	2.84	360.088	C15H20O10	[M-H]-	Syringic acid O-glucoside	5806.6	3747.7	5936.5	7973.5	5807.8	7184.7	5924.1	8205.5	9949.6
pmb3114	Negative	561.1	3.95	562.125	C30H26O11	[M-H]-	Epicatechin-epiafzelechin	170710	176810	167430	203140	213090	216920	298960	299330	317800
pmb3894	Negative	329.1	6.36	330.061	C17H14O7	[M-H]-	Di-O-methylquercetin	8610.4	8925.2	8759.1	15255	16395	16245	25967	25918	25947
pmd0130	Positive	468.3	6.5	467.268	C22H46NO7P	[M+H]+	LysoPC 14:0(2n isomer)	187580	192840	180260	441080	422920	438890	451480	460120	491710
pmd0132	Positive	496.33	7.57	495.296	C24H50NO7P	[M+H]+	LysoPC 16:0(2n isomer)	2247500	2144200	2121100	4955600	4470000	4931800	4163300	4014900	3832700
pmd0136	Positive	524.36	8.69	523.325	C26H54NO7P	[M+H]+	LysoPC 18:0	71798	63212	58020	66172	58578	56046	47748	49611	49090
pmd0160	Negative	452.3	7.55	453.253	C21H44NO7P	[M-H]-	LysoPE 16:0(2n isomer)	10010000	10067000	9476800	7187900	7132800	6759300	4388200	4437500	4339100
pme0006	Positive	116.1	1.29	115.056	C5H9NO2	[M+H]+	L-Proline	416390	629710	520350	1271500	1127400	1090800	1519200	1569900	2122300
pme0008	Positive	176.1	1.26	175.084	C6H13N3O3	[M+H]+	L-Citrulline	17951	12114	17486	76537	79477	66721	73549	71724	89345
pme0026	Positive	147	1.18	146.095	C6H14N2O2	[M+H]+	L-(+)-Lysine	5119000	5127600	4891300	2772800	3784900	3895400	773170	702580	717860
pme0033	Positive	137	1.63	136.033	C5H4N4O	[M+H]+	Hypoxanthine	21583	16298	17391	13695	12504	12159	19428	16281	17483
pme0040	Positive	136.1	1.62	135.049	C5H5N5	[M+H]+	Adenine	3051100	2522500	2397500	3914600	3779300	3644700	5026900	4594400	4559800
pme0120	Positive	118.2	1.3	117.07	C5H11NO2	[M+H]+	5-Aminovaleric acid	9271.4	11198	13084	29983	33823	27746	17524	24352	27004
pme0122	Positive	189.2	1.52	188.103	C8H16N2O3	[M+H]+	N6-Acetyl-L-lysine	28908	35118	25510	36696	30299	24944	21829	18921	19489
pme0170	Positive	217.1	1.62	216.108	C8H16N4O3	[M+H]+	N-α-Acetyl-L-arginine	5948.3	3981.8	4191.7	5073.6	5707.8	3532.8	3489	4753.4	5783.1
pme0181	Positive	170.1	1.22	169.076	C7H11N3O2	[M+H]+	1-Methylhistidine	182570	133570	131160	251640	280870	220020	457080	481970	541350
pme0183	Positive	152.1	1.35	151.043	C5H5N5O	[M+H]+	2-Hydroxy-6-aminopurine	17065	16391	18647	57894	61351	40811	82692	79635	110190
pme0193	Positive	147.07	1.18	146.06	C5H10N2O3	[M+H]+	L-Glutamine	5444800	5013300	5265200	3147100	4229500	4035500	1109700	991540	981220
pme0230	Positive	268.1	2.38	267.084	C10H13N5O4	[M+H]+	Adenosine	3289100	2825900	2514600	2170800	2234100	2047800	1188100	1207000	1138600
pme0256	Negative	151.03	1.67	152.028	C5H4N4O2	[M-H]-	Xanthine	156840	144580	164330	573580	461360	608980	284170	300970	432750
pme0274	Positive	132.09	1.5	131.085	C6H13NO2	[M+H]+	6-Aminocaproic acid	10311000	11011000	9630700	10006000	9736600	9251600	8006400	8028400	7896800
pme0281	Negative	165.03	3.5	166.021	C8H6O4	[M-H]-	Terephthalic acid	371740	438460	408290	537510	552490	544900	403850	376670	365870
pme0282	Negative	165.03	3.48	166.021	C8H6O4	[M-H]-	Phthalic acid	36712	43107	42084	53288	52231	55028	53053	39400	41930
pme0321	Negative	431.11	5.22	432.088	C21H20O10	[M-H]-	Kaempferol 7-O-rhamnoside	12123000	12178000	11470000	12352000	12357000	12590000	8968900	10696000	9595900
pme0369	Negative	593.16	4.29	594.132	C27H30O15	[M-H]-	Kaempferol 3-O-rutinoside(Nicotiflorin)	7961600	7353100	7991500	8139200	8484000	8448700	6219500	6382500	6330900
pme0434	Negative	577	3.37	578.12	C30H26O12	[M-H]-	Procyanidin B2	7143200	7919200	8025200	10292000	10054000	10085000	8833600	9688200	10710000
pme0436	Negative	577.1	3.37	578.12	C30H26O12	[M-H]-	Procyanidin B3	7003000	7603500	7870300	8969900	9312200	8631900	8015200	8170700	8443300
pme0460	Positive	291	3.77	290.067	C15H14O6	[M+H]+	L-Epicatechin	2888100	2471000	2509700	1843300	1986200	1763400	1418400	1301200	1318600
pme0490	Positive	124	1.61	123.027	C6H5NO2	[M+H]+	Nicotinic acid	146820	150550	135940	253920	211030	197380	784270	735580	784370
pme0500	Negative	503.44	1.29	504.14	C18H32O16	[M-H]-	D-(+)-Melezitose	16748	10410	11996	8773.2	11085	11269	12655	9777.2	12135
pme0516	Negative	179.16	1.24	180.053	C6H12O6	[M-H]-	Inositol	553730	545290	560250	537530	478760	477620	322970	273210	285620
pme0519	Negative	341	1.28	342.096	C12H22O11	[M-H]-	D-(+)-Sucrose	16999000	18621000	17706000	13940000	12934000	13429000	15067000	12190000	13948000
pme0534	Negative	195.16	1.2	196.047	C6H12O7	[M-H]-	Gluconic acid	98379	97123	114430	126520	115590	100410	191720	141330	171380
pme1086	Negative	306	1.64	307.068	C10H17N3O6S	[M-H]-	Glutathione reduced form	9	9	9	661070	466260	709450	759070	699640	672130
pme1173	Positive	137	1.87	136.033	C5H4N4O	[M+H]+	Allopurinol	6787.4	5872.7	5932.6	7250	7174	7176.4	10889	12177	12856
pme1178	Positive	284.09	1.96	283.078	C10H13N5O5	[M+H]+	Guanosine	7951000	6942300	7174100	7289300	6838600	7055100	4257500	4472700	4266700
pme1210	Positive	150	1.68	149.042	C5H11NO2S	[M+H]+	L-Methionine	296840	348310	306180	1265500	1187000	1139700	1604800	1399100	1573800
pme1228	Positive	221.1	2.08	220.075	C11H12N2O3	[M+H]+	5-Hydroxy-L-tryptophan	33924	29087	27899	51574	45258	48089	45640	52366	52892
pme1286	Positive	385	1.81	384.103	C14H20N6O5S	[M+H]+	S-(5'-Adenosy)-L-homocysteine	44459	45143	44295	96903	112640	96288	63056	67629	59353
pme1373	Negative	306	1.7	307.042	C9H14N3O7P	[M-H]-	2'-Deoxycytidine-5'-monophosphate	1912.8	1981.1	1684.6	6971.3	6217.5	10178	6223.4	7298.9	10465
pme1383	Positive	170.1	1.61	169.065	C8H11NO3	[M+H]+	Pyridoxine	3321900	3025900	2833200	3673700	4015800	3499000	3528100	3473800	3190500
pme1398	Positive	465.1	2.88	465.084	C21H21O12	[M]+	Delphinidin 3-O-glucoside(Mirtillin)	113740	189750	92371	72442	47974	90842	58777	41817	40226
pme1419	Positive	164	2.27	199.032	C6H14ClNO2S	[M-Cl]+	L-Methionine methyl ester	115440	92259	85027	151830	154580	135590	106740	113790	106910
pme1439	Positive	165.05	4.29	164.041	C9H8O3	[M+H]+	p-Coumaric acid	25573	21898	20111	6526.4	6200.6	4743.4	4464.8	3939.8	1816.6
pme1474	Positive	298	3.35	297.075	C11H15N5O3S	[M+H]+	5'-Deoxy-5'-(methylthio)adenosine	13046000	12012000	13423000	18073000	19685000	21253000	13250000	13015000	13997000
pme1605	Negative	593.16	4.16	594.132	C27H30O15	[M-H]-	Kaempferol 3-O-robinobioside(Biorobin)	7228000	7727400	7465400	8234300	7950100	8390200	5454600	5830000	6060800
pme1691	Positive	147.12	1.27	146.106	C7H16NO2	[M+H]+	Acetylcholine	4414.5	5601.6	2128.3	5149.9	6114.9	9188.9	17015	12445	13226
pme1692	Negative	347	1.68	348.032	C10H13N4O8P	[M-H]-	Inosine 5'-monophosphate	12404	11481	11370	13482	12732	17909	6599.2	7165.2	8407.7
pme1816	Negative	353	3.08	354.079	C16H18O9	[M-H]-	Neochlorogenic acid(5-O-Caffeoylquinic acid)	16442000	17950000	18500000	16008000	18387000	18019000	13351000	13391000	13226000
pme1936	Positive	114.06	1.07	113.052	C4H7N3O	[M+H]+	Creatinine	5392.3	6949.8	8391.1	7513.5	7677.2	8470.6	5960.8	7338.3	7192.8
pme2122	Positive	112.08	1.13	111.072	C5H9N3	[M+H]+	Histamine	50665	53205	50732	555130	557620	504470	1503800	1540200	1889100
pme2237	Negative	181.08	1.25	182.067	C6H14O6	[M-H]-	Dulcitol	54244	48581	50771	94199	99981	86286	132390	101880	110290
pme2266	Positive	245.09	3.82	244.075	C10H16N2O3S	[M+H]+	Biotin	46445	40277	38812	142510	160010	162710	124900	116960	122010
pme2482	Positive	139.1	3.51	138.026	C7H6O3	[M+H]+	Protocatechuic aldehyde	166940	148880	136250	112930	108590	113070	54021	54871	58440
pme2596	Positive	184.05	2.17	183.045	C8H9NO4	[M+H]+	4-Pyridoxic acid	8051	8089.6	5465.4	6867.3	6117.3	7012.1	9693.3	10666	12387
pme2617	Positive	166	1.15	165.036	C5H11NO3S	[M+H]+	Methionine sulfoxide	904760	927870	884400	855570	839540	830960	883650	826680	845670
pme2634	Positive	118	1.34	117.07	C5H11NO2	[M+H]+	DL-Norvaline	16492000	17589000	16335000	23029000	20424000	19003000	24320000	22344000	27072000
pme2693	Positive	131	1.22	130.1	C6H14N2O	[M+H]+	N-Acetylputrescine	24333	20211	24565	7914.5	9149.2	9361.1	4814.4	5056	5440.9
pme2746	Negative	784.2	3.28	785.122	C27H33N9O15P2	[M-H]-	Flavin adenine dinucleotide(FAD)	83169	112200	93970	134950	196910	186190	133620	122260	119030
pme2758	Negative	162	1.28	163.039	C5H9NO5	[M-H]-	4-Hydroxy-L-glutamic acid	8104.9	10100	11495	11580	10998	11685	19597	12684	15432
pme2960	Positive	273.07	5.97	272.058	C15H12O5	[M+H]+	Naringenin chalcone	249000	236360	258440	31802	47141	37447	7612.2	10319	9143.1
pme2993	Positive	193.1	4.5	192.035	C10H8O4	[M+H]+	Scopoletin(7-Hydroxy-5-methoxycoumarin)	83461	77544	86001	24213	22310	22432	11076	9952.5	11068
pme3007	Negative	403	1.18	403.985	C9H14N2O12P2	[M-H]-	Uridine 5’-diphosphate	73042	84394	81778	153250	163220	159590	86706	72152	79152
pme3009	Positive	175	1.09	174.009	C6H6O6	[M+H]+	Trans-Citridic acid	48313	51338	58452	48035	40584	34736	45022	46103	40550
pme3011	Positive	104.06	1.27	103.056	C4H9NO2	[M+H]+	γ-Aminobutyric acid	863230	890760	870550	1256100	1317400	1253500	1933300	1775200	2230200
pme3017	Positive	104	1.24	103.056	C4H9NO2	[M+H]+	2-Aminoisobutyric acid	5172700	4945600	4465800	3677100	4341000	3314200	5037200	4962100	5330800
pme3033	Positive	104	1.25	103.056	C4H9NO2	[M+H]+	N,N-Dimethylglycine	972240	948160	836910	988830	1080400	1033500	1415600	1384900	1671600
pme3174	Positive	324	1.28	323.037	C9H14N3O8P	[M+H]+	Cytidine 5'-monophosphate(Cytidylic acid)	3994.3	3407.1	2646.1	4650	5206.9	4449.4	9	9	9
pme3188	Negative	323	1.73	324.021	C9H13N2O9P	[M-H]-	Uridine 5'-monophosphate	10621	8764.2	11381	40910	37053	54408	63865	57322	59445
pme3207	Negative	141.03	1.19	142.021	C6H6O4	[M-H]-	Trans,trans-Muconic acid	247610	262130	428090	317310	310650	339500	315600	298260	384720
pme3211	Negative	463	4.31	464.076	C21H20O12	[M-H]-	Quercetin 3-O-glucoside(Isotrifoliin)	26633000	25482000	26713000	25168000	26015000	25876000	20619000	20916000	22137000
pme3227	Positive	579	3.99	578.137	C27H30O14	[M+H]+	Vitexin 2''-O-β-L-rhamnoside	71893	59969	63746	50848	63234	57460	42384	50620	49634
pme3285	Positive	275	3.78	274.073	C15H14O5	[M+H]+	Afzelechin(3,5,7,4'-Tetrahydroxyflavan)	460420	465360	416650	277350	294290	273080	150240	148770	147540
pme3337	Positive	384	2.67	383.09	C14H17N5O8	[M+H]+	N6-Succinyl Adenosine	12062	16764	12269	1509800	1494800	1512300	1695700	1640200	1605300
pme3388	Positive	189	1.18	188.114	C7H16N4O2	[M+H]+	H-HomoArg-OH	9	9	9	62398	72938	75471	45961	46586	56909
pme3443	Negative	207.1	4.93	208.064	C11H12O4	[M-H]-	Sinapinaldehyde	20661	26411	25043	5502	6435.8	6071.9	1652.1	1629.4	2133.7
pme3475	Positive	273.07	6.1	272.058	C15H12O5	[M+H]+	Butin	207990	222360	217500	41915	43338	35245	8175.5	10857	7820.1
pme3705	Negative	193.14	1.22	194.033	C6H10O7	[M-H]-	D-Glucoronic acid	27081	26801	27721	24102	19788	19337	29484	21870	24375
pme3732	Positive	244.09	1.32	243.073	C9H13N3O5	[M+H]+	Cytidine	465990	442220	453900	4010200	4052800	3545600	4952500	4994700	6320900
pme3961	Positive	252	2.46	251.089	C10H13N5O3	[M+H]+	Deoxyadenosine	251190	230430	200500	144650	161230	145970	57342	55208	55537
pme3967	Positive	312	2.73	311.107	C12H17N5O5	[M+H]+	2-(Dimethylamino)guanosine	241040	231900	203580	174520	205940	196760	154470	161430	147490
pme3968	Positive	166	1.8	165.057	C6H7N5O	[M+H]+	7-Methylguanine	3326.7	3552.7	2997.1	2267.2	2657.4	2077.2	2048.6	1854.7	1794.2
pmf0374	Negative	477.1	4.69	478.091	C22H22O12	[M-H]-	2,6-Dimethyl-7-octene-2,3,6-triol	130630	131680	134910	65968	74656	75152	86130	87104	104030
pmf0424	Positive	517.1	4.48	516.105	C25H24O12	[M+H]+	Isochlorogenic acid B	2710800	2607200	2665900	2474900	2354600	1745900	1993700	2015900	2088700
pmf0608	Negative	161.03	4.65	162.026	C9H6O3	[M-H]-	Oxalic acid	8790100	9620500	9446300	9440200	8950000	9233700	9076100	9692900	9529000
pmn001320	Negative	237.07	4.3	238.073	C12H14O5	[M-H]-	1-O-p-Cumaroylglycerol	54885	63130	54906	12742	12002	14771	3134.5	1781.5	1815.6
pmn001367	Negative	315.07	2.39	316.065	C13H16O9	[M-H]-	Protocatechuic acid-4-glucoside	232510	230480	241990	1661800	1872300	2105400	1531700	1428100	1504300
pmn001375	Negative	535.18	4.26	536.163	C26H32O12	[M-H]-	1-Hydroxyterpinin monoglucoside	27285	28152	22105	33311	33150	39377	35544	30445	30832
pmn001409	Negative	477.14	4.2	478.125	C23H26O11	[M-H]-	Plantainoside A	142080	135700	162340	229980	222010	229120	378490	332230	312300
pmn001416	Negative	451.1	4.72	452.093	C24H20O9	[M-H]-	Catechin-(7,8-bc)-4α-(3,4-dihydroxyphenyl)-dihydro-2-(3H)-pyranone	9451000	9196400	9752800	8182100	9156700	8847400	6554200	8547000	7643900
pmn001420	Negative	341.08	3.43	342.079	C15H18O9	[M-H]-	1-O-[(E)-Caffeoyl]-β-D-glucopyranose	220780	246760	214400	469730	536790	417850	782020	709110	1527700
pmn001421	Negative	337.09	3.82	338.085	C16H18O8	[M-H]-	3-O-(E)-p-Coumaroyl quinic acid	3810400	3870200	3815300	2275500	2322500	2193900	1118200	1148500	1102800
pmn001423	Negative	385.18	3.88	386.171	C19H30O8	[M-H]-	Roseoside	87263	89740	78734	551880	526240	595900	299610	308060	298700
pmn001477	Negative	435.1	4.31	436.082	C20H20O11	[M-H]-	4-C-β-D-Glucose-1,3,6-trihydroxy-7-methoxyxanthone	11218	12063	12775	3362.4	3830.5	3618.2	3108	3146.3	3831.9
pmn001492	Negative	187.1	4.97	188.041	C11H8O3	[M-H]-	Ayapin	12142	13460	14656	11615	12056	14058	11141	9318.8	11420
pmn001495	Negative	329.2	6.4	330.251	C19H38O4	[M-H]-	Hexadecanoic acid 2,3-dihydroxypropyl ester	9443.7	9394	8904.3	15404	17388	15695	25911	24267	24512
pmn001516	Negative	325.1	2.65	326.05	C14H14O9	[M-H]-	5-Galloylshikimic acid	68037	77957	80496	102700	113040	124700	107010	105790	100840
pmn001517	Negative	329.1	2.75	330.113	C15H22O8	[M-H]-	3,4,5-Trimethoxyphenyl-β-D-Glucopyranoside	76636	99869	92634	136300	137280	153470	195240	181120	198950
pmn001575	Negative	153	2.95	154.021	C7H6O4	[M-H]-	Gentisic acid	202080	163300	206280	171930	162850	194450	106060	93208	109550
pmn001583	Negative	609.1	4.06	610.126	C27H30O16	[M-H]-	Bioquercetin	18756000	18809000	18570000	22050000	20892000	21939000	16261000	17593000	18546000
pmn001639	Negative	447.1	4.68	448.082	C21H20O11	[M-H]-	Cynaroside	17834000	16530000	18383000	20466000	20795000	23064000	16081000	16895000	16302000
pmn001645	Negative	533.1	4.78	534.08	C24H22O14	[M-H]-	Isorhamnetin 3-O-β-(2''-O-acetyl-β-D-glucuronide)	548160	514530	501490	768570	833290	699650	1322200	1404700	1354200
pmn001646	Negative	865.2	3.82	866.172	C45H38O18	[M-H]-	Procyanidin C1	339930	348230	369770	179990	249860	226270	165700	230550	228210
pmn001647	Negative	865.2	3.62	866.172	C45H38O18	[M-H]-	Procyanidin C2	474720	482460	512090	521790	506100	552830	365440	449990	433180
pmn001649	Negative	1153.3	3.9	1154.22	C60H50O24	[M-H]-	Cinnamtannin A2	44165	43103	49690	28345	29217	29517	3678.5	7752.6	5740.3
pmn001650	Negative	1153.3	3.62	1154.22	C60H50O24	[M-H]-	Cinnamtannin B2	275090	285410	289880	144490	176860	153720	21590	51099	32821
pmn001661	Negative	381.2	3.9	382.177	C20H30O7	[M-H]-	Cinncassiol C1	8272.8	7946.9	5937.8	2403.4	3931.9	2655.5	3396.2	3273.3	3993
pmn001667	Negative	577.1	4.28	578.12	C30H26O12	[M-H]-	Procyanidin B4	64693	65699	79791	53300	61491	49981	32152	35653	36033
pmn001668	Negative	415.1	3.68	416.128	C22H24O8	[M-H]-	Apigenin-3-O-α-L-rhamnoside	2212.9	2333.9	3350.1	12190	10422	10734	8550.9	8219.6	8828.4
pmn001669	Negative	237.1	6.08	238.073	C12H14O5	[M-H]-	Methyl sinapate	7012.8	7527.1	8248.1	35453	33125	35421	16159	15552	15660
pmn001682	Negative	179.03	3.77	180.035	C9H8O4	[M-H]-	Sorbic acid	2771500	3034000	2930600	2370100	2612300	2504800	1761300	1727500	1774800
pmn001686	Negative	287.23	6.64	288.208	C16H32O4	[M-H]-	10,16-Dihydroxy-palmitic acid	22154	22254	21514	44387	46648	45772	66717	70459	65080
pmn001688	Negative	295.23	7.97	296.214	C18H32O3	[M-H]-	9S-Hyroxy-10E,12E-octadecadienoic acid	100280	96331	87917	139260	142970	135640	120850	124250	123340
pmn001694	Negative	329.23	6.41	330.217	C18H34O5	[M-H]-	9,10,13-Trihyroxy-11-octadecadienoic acid	9939.5	9455.9	9446.3	18206	17115	17104	26946	27910	26481
pmn001705	Negative	471.35	8.16	472.323	C30H48O4	[M-H]-	3,24-Dihydroxy-17,21-semiacetal-12(13)oleanolic fruit	1747700	1714400	1334000	648140	598110	522960	293370	328360	332710
pmn001706	Negative	471.35	8.29	472.323	C30H48O4	[M-H]-	2-Hydroxyoleanolic acid	209360	183090	163960	131820	130460	111650	74155	70665	67636
pmn001713	Negative	593.17	3.65	594.132	C27H30O15	[M-H]-	Luteolin-7-O-β-D-rutinoside	1886.2	1611.9	2301.6	2195.7	3978.4	3531.4	4807.9	6667.1	6704.3
pmn001739	Negative	519.2	5.53	520.134	C25H28O12	[M-H]-	6'-trans-Cinnamoyl-8-epikingisidic acid	60340	64032	68405	195070	212610	212440	332950	338020	355490
pmp000002	Positive	315.08	6.18	314.067	C17H14O6	[M+H]+	Ladanein	5006.3	5771.4	6114.7	4319.2	4828.7	3851.9	2096.9	2020.4	2054.2
pmp000100	Positive	867.21	3.4	866.172	C45H38O18	[M+H]+	Arecatannin B1	213660	225050	193400	176350	176350	185730	136680	168030	170140
pmp000101	Positive	867.21	3.8	866.172	C45H38O18	[M+H]+	Arecatannin C1	108450	114980	103160	113180	114270	113950	66001	80756	89344
pmp000102	Positive	1155.27	3.22	1154.22	C60H50O24	[M+H]+	Arecatannin A1	25619	27576	23050	14505	15571	18135	14197	11212	16930
pmp000103	Positive	1155.27	3.32	1154.22	C60H50O24	[M+H]+	Arecatannin A2	31886	29788	21323	16784	15793	16983	13511	12525	13955
pmp000231	Positive	339.1	3.83	338.085	C16H18O8	[M+H]+	Trans-3-O-p-coumaric quinic acid	47108000	53371000	50211000	32372000	30803000	30471000	16777000	16599000	15735000
pmp000232	Positive	339.1	3.36	338.085	C16H18O8	[M+H]+	Cis-3-p-coumaric quinic acid	211410	180730	195010	99753	118820	110290	70283	58162	54716
pmp000251	Positive	207.1	5.13	224.093	C12H16O4	[M-H2O+H]+	E-6,7-Dihydroxydihydroligustilide	78557	79823	54522	56535	53749	56138	137960	165340	153220
pmp000275	Positive	581.16	4.05	580.134	C30H28O12	[M+H]+	Gambiriin A1	30742	36750	35123	22275	23085	23389	22510	18971	22283
pmp000314	Positive	471.32	6.69	470.309	C30H46O4	[M+H]+	3β,16α-Dihydroxylanosta-7,9(11),24-trien-21-oic acid	4422.1	4660.1	2897	3608.6	3869.9	3547.5	3474.7	2363.6	2734.7
pmp000587	Positive	535.11	4.71	534.08	C24H22O14	[M+H]+	Luteolin-7-O-(6'-O-malonyl)-β-D-glucoside	986.53	240.2	587.39	630.71	1008.5	1037.3	1775.1	2204.2	1877.2
pmp000589	Positive	551.1	4.63	550.074	C24H22O15	[M+H]+	Quercetin-7-O-(6'-O-malonyl)-β-D-glucoside	1971300	1792800	1845900	1859600	1670000	1801500	1779500	1981000	1805400
pmp000593	Positive	595.16	4.26	594.132	C27H30O15	[M+H]+	Luteolin-7-O-rutinoside	9405200	8987200	9332700	9199100	10420000	9181100	7444500	7834800	8045600
pmp000595	Positive	611.16	3.81	610.126	C27H30O16	[M+H]+	Luteolin-7,3'-Di-O-β-D-Glucoside	67266	67692	66365	143620	129950	143280	205060	178660	199600
pmp000596	Positive	627.15	3.37	626.12	C27H30O17	[M+H]+	Quercetin 3,7-bis-O-β-D-glucoside	357040	308190	313690	279100	262520	238760	199330	251880	189370
pmp000681	Positive	479.15	4.15	478.125	C23H26O11	[M+H]+	Calceolarioside A	3422.1	3256.3	2502.4	7896.2	4971.8	6080.6	7169.9	8692.3	6711
pmp000967	Positive	205.1	3.01	204.08	C11H12N2O2	[M+H]+	Tryptophan	16623000	15999000	14899000	4363100	5038300	4628000	21457000	21944000	22923000
pmp001111	Positive	579.17	4.05	578.137	C27H30O14	[M+H]+	Violanthin	162200	134300	159570	129880	130440	121200	95923	93993	101200
pmp001204	Positive	299.1	7.55	298.073	C17H14O5	[M+H]+	Apigenin-7,4'-dimethylether	3799.9	2554.8	2998.6	1680.8	1571.5	1054.9	9	689.03	481.41
pmp001213	Positive	166.08	2.41	165.07	C9H11NO2	[M+H]+	Phenylalanine	60103000	52196000	48342000	27584000	28860000	27267000	22930000	24226000	24052000
pmp001244	Positive	266.13	2.82	266.124	C14H20NO4+	[M]+	Caffeoylcholine	9	9	9	5497.3	4285.8	4547.9	5186.1	5626.7	4366.1
pmp001250	Positive	520.34	7.42	520.304	C26H51NO7P+	[M]+	PC(18:2)	1023800	1006700	944800	1011300	996270	1013600	664710	636130	646330
pmp001251	Positive	520.34	7.24	520.304	C26H51NO7P+	[M]+	PC(18:2)isomer	2011300	1748200	1617400	3113200	3018800	3012800	1587700	1482000	1460500
pmp001264	Positive	274.28	6.5	273.243	C16H35NO2	[M+H]+	Hexadecylsphingosine	6700900	8886400	9259100	8069200	10325000	7841100	9452900	7397700	7939200
pmp001265	Positive	480.35	6.86	479.31	C24H49NO8	[M+H]+	2-Amino-4-dihydroxy octadecyl β-D-galactoside)	232810	242760	154020	42338	62611	66299	17570	15260	8977.3
pmp001270	Positive	494.33	7.08	493.282	C24H48NO7P	[M+H]+	LysoPC(16:2)	1327000	1319400	1195300	945330	1058600	990930	748520	774840	720100
pmp001272	Positive	478.29	7.4	477.253	C23H44NO7P	[M+H]+	3-{(2-Aminoethoxy)(hydroxy)phosphoryl]oxy}-2-12-octadecadienoate	9914900	9440900	10133000	8242200	8858200	9107600	3185800	3123800	3374300
pmp001273	Positive	520.34	7.43	519.296	C26H50NO7P	[M+H]+	LysoPC(18:2)	1035200	1057500	976990	996980	995980	1013800	664710	647970	696040
pmp001274	Positive	542.32	7.43	541.282	C28H48NO7P	[M+H]+	2-Hydroxy-5,8,11,14,17-icosapentaenoyloxy ]propyl-2-(trimethylammonio)ethyl phosphate	2187400	1906900	1922700	1913900	1972800	1830900	1467300	1509800	1551700
pmp001275	Positive	672.42	7.7	671.363	C31H61O14N	[M+H]+	3-Hydroxypropyl palmitate glc-glucosamine	82465	68182	61880	48892	48624	44477	30724	27820	31729
pmp001276	Positive	677.37	7.7	676.324	C33H56O14	[M+H]+	2,3-Dihydroxypropyl-9,12,15-octadecatrienoate-hexose-hexose	77003	57527	45849	41225	36097	34033	24106	23594	30944
pmp001277	Positive	454.3	7.76	453.253	C21H44NO7P	[M+H]+	3-{(2-Aminoethoxy)(hydroxy)phosphoryl]oxy}-2-hydroxypropyl palmitate	16336000	15743000	14974000	11789000	11325000	11111000	6512800	7163400	6802400
pmp001278	Positive	496.34	7.81	495.296	C24H50NO7P	[M+H]+	LysoPC(16:1)	6738100	6270600	5953500	7370500	7656200	6895500	6727100	6707800	6832900
pmp001279	Positive	518.32	7.81	517.276	C21H48N3O9P	[M+H]+	Bis(N,N-diethylethanaminium)-2-acetamido-1,5-anhydro-2-deoxy-1-[-hydroxy(phosphonato)methyl]-D-glucitol	1990600	1649300	1487600	1603300	1574300	1460200	1534500	1592100	1664300
pmp001280	Positive	480.31	8.07	479.268	C23H46NO7P	[M+H]+	3-{[(2-Aminoethoxy)(hydroxy)phosphoryl]oxy}-2-hydroxypropyl-9,12-octadecenoate	4022000	3812300	3694800	2415800	2381500	2305100	1390900	1392600	1531300
pmp001281	Positive	522.36	8.12	521.311	C26H52NO7P	[M+H]+	LysoPC(18:1)	2154600	1935700	1980100	2748300	2583500	2497700	2076100	1953300	2016800
pmp001282	Positive	544.34	8.12	543.296	C28H50NO7P	[M+H]+	Propyl2-(trimethylammonio)ethyl phosphate	855780	699320	599520	720510	692820	619050	546020	523380	542970
pmp001283	Positive	355.29	8.23	354.251	C21H38O4	[M+H]+	Glyceryl linoleate	10874	8010.9	7306.1	4868.4	4190.6	4205.4	1607.9	2056.3	2150.5
pmp001285	Positive	149.02	8.71	148.012	C8H4O3	[M+H]+	Phthalic anhydride	650870	676410	571810	614090	610580	646120	402440	433580	405640
pmp001286	Positive	524.37	8.95	523.325	C26H54NO7P	[M+H]+	LysoPC(18:0)	625560	513110	447100	313460	305370	280130	221550	235710	249200
pmp001287	Positive	120.08	2.42	119.067	C8H9N	[M+H]+	N-Benzylmethylene isomethylamine	5984500	5432900	5043900	2495300	2765600	2276200	1963800	1901800	1919900
pmp001309	Positive	465.1	4.15	464.076	C21H20O12	[M+H]+	6-Hydroxykaempferol-7-O-glucoside	5293800	5280400	5020300	6114300	5451200	5206300	4636000	4379400	4211800
pmp001310	Positive	627.2	3.82	626.12	C27H30O17	[M+H]+	6-Hydroxykaempferol-3,6-O-Diglucoside	738290	787390	649720	1240800	1233800	1315500	1257500	1190000	1129900
pmp001311	Positive	627.2	3.38	626.12	C27H30O17	[M+H]+	6-Hydroxykaempferol-7,6-O-Diglucoside	229500	225670	209730	208050	157570	193440	172140	195370	159020
pmp001312	Positive	789.2	3.13	788.164	C33H40O22	[M+H]+	6-Hydroxykaempferol-3,7,6-O-triglycoside	17204	8667.2	12685	16311	9894.8	10860	5268.7	3644.5	4034.9
pmp001314	Positive	773.2	3.74	772.17	C33H40O21	[M+H]+	6-Hydroxykaempferol-3-O-rutin-6-O-glucoside	22033	18474	18823	41431	53270	48551	40556	39674	37497
