# Supplementary material for: Identification of the NAC Transcription Factor Family during Early Seed Development in Akebia trifoliata (Thunb.) Koidz
Source: Plants (Basel). 2023 Mar 31;12(7):1518. doi: 10.3390/plants12071518 (PMC10096588; doi:10.3390/plants12071518)
Supplement: Supplementary file 1 [file plants-12-01518-s001.zip › Table S8.xlsx]

## Sheet: TFs
Table S1 Transcription factor identification
Num.	Gene_id	TFs_Type	Times		Type	Times
1	mikado.Chr01G1166	bHLH	155		bHLH	155
2	mikado.Chr01G1349	bHLH	155		MYB	126
3	mikado.Chr01G1525	bHLH	155		NAC	109
4	mikado.Chr01G1585	bHLH	155		ERF	102
5	mikado.Chr01G1648	bHLH	155		C2H2	102
6	mikado.Chr01G1666	bHLH	155		WRKY	69
7	mikado.Chr01G193	bHLH	155		bZIP	66
8	mikado.Chr01G2869	bHLH	155		MYB_related	62
9	mikado.Chr01G2872	bHLH	155		C3H	56
10	mikado.Chr01G3003	bHLH	155		FAR1	52
11	mikado.Chr01G3006	bHLH	155		GRAS	51
12	mikado.Chr01G3007	bHLH	155		G2-like	44
13	mikado.Chr01G3008	bHLH	155		HD-ZIP	43
14	mikado.Chr01G3009	bHLH	155		B3	41
15	mikado.Chr01G3171	bHLH	155		GATA	39
16	mikado.Chr01G3292	bHLH	155		LBD	39
17	mikado.Chr01G3304	bHLH	155		Trihelix	39
18	mikado.Chr01G506	bHLH	155		Dof	38
19	mikado.Chr01G548	bHLH	155		TCP	27
20	mikado.Chr01G611	bHLH	155		ARF	27
21	mikado.Chr02G1005	bHLH	155		AP2	27
22	mikado.Chr02G1152	bHLH	155		MIKC_MADS	26
23	mikado.Chr02G1172	bHLH	155		M-type_MADS	26
24	mikado.Chr02G1191	bHLH	155		TALE	25
25	mikado.Chr02G1715	bHLH	155		HSF	23
26	mikado.Chr02G2184	bHLH	155		SBP	21
27	mikado.Chr02G265	bHLH	155		ARR-B	16
28	mikado.Chr02G44	bHLH	155		Nin-like	14
29	mikado.Chr02G800	bHLH	155		ZF-HD	14
30	mikado.Chr02G940	bHLH	155		NF-YC	13
31	mikado.Chr03G1680	bHLH	155		NF-YB	12
32	mikado.Chr03G1761	bHLH	155		CO-like	12
33	mikado.Chr03G2161	bHLH	155		HB-other	12
34	mikado.Chr03G2317	bHLH	155		WOX	11
35	mikado.Chr03G410	bHLH	155		GRF	9
36	mikado.Chr03G798	bHLH	155		BBR-BPC	8
37	mikado.Chr03G859	bHLH	155		E2F/DP	8
38	mikado.Chr03G96	bHLH	155		GeBP	8
39	mikado.Chr03G968	bHLH	155		CPP	8
40	mikado.Chr03G988	bHLH	155		BES1	8
41	mikado.Chr04G1114	bHLH	155		DBB	8
42	mikado.Chr04G1371	bHLH	155		CAMTA	7
43	mikado.Chr04G1396	bHLH	155		NF-YA	6
44	mikado.Chr04G1514	bHLH	155		SRS	5
45	mikado.Chr04G1541	bHLH	155		RAV	4
46	mikado.Chr04G1732	bHLH	155		YABBY	4
47	mikado.Chr04G1853	bHLH	155		VOZ	4
48	mikado.Chr04G1871	bHLH	155		EIL	3
49	mikado.Chr04G2091	bHLH	155		S1Fa-like	3
50	mikado.Chr04G2376	bHLH	155		LSD	3
51	mikado.Chr04G2511	bHLH	155		Whirly	2
52	mikado.Chr04G2659	bHLH	155		NZZ/SPL	2
53	mikado.Chr04G2684	bHLH	155		NF-X1	2
54	mikado.Chr04G27	bHLH	155		HRT-like	2
55	mikado.Chr04G353	bHLH	155		STAT	1
56	mikado.Chr04G467	bHLH	155		SAP	1
57	mikado.Chr04G468	bHLH	155		LFY	1
58	mikado.Chr04G837	bHLH	155		HB-PHD	1
	mikado.Chr04G883	bHLH	155		SUM	1647
	mikado.Chr04G963	bHLH	155
	mikado.Chr05G1101	bHLH	155
	mikado.Chr05G1108	bHLH	155
	mikado.Chr05G1457	bHLH	155
	mikado.Chr05G34	bHLH	155
	mikado.Chr05G861	bHLH	155
	mikado.Chr06G1037	bHLH	155
	mikado.Chr06G1072	bHLH	155
	mikado.Chr06G1338	bHLH	155
	mikado.Chr06G1343	bHLH	155
	mikado.Chr06G1363	bHLH	155
	mikado.Chr06G1952	bHLH	155
	mikado.Chr06G2017	bHLH	155
	mikado.Chr06G342	bHLH	155
	mikado.Chr06G482	bHLH	155
	mikado.Chr06G964	bHLH	155
	mikado.Chr07G1389	bHLH	155
	mikado.Chr07G1588	bHLH	155
	mikado.Chr07G1653	bHLH	155
	mikado.Chr07G1728	bHLH	155
	mikado.Chr07G1729	bHLH	155
	mikado.Chr07G1730	bHLH	155
	mikado.Chr07G1731	bHLH	155
	mikado.Chr07G20	bHLH	155
	mikado.Chr07G2041	bHLH	155
	mikado.Chr07G2056	bHLH	155
	mikado.Chr07G450	bHLH	155
	mikado.Chr07G470	bHLH	155
	mikado.Chr07G901	bHLH	155
	mikado.Chr08G1161	bHLH	155
	mikado.Chr08G1336	bHLH	155
	mikado.Chr08G1337	bHLH	155
	mikado.Chr08G1338	bHLH	155
	mikado.Chr08G1645	bHLH	155
	mikado.Chr08G1671	bHLH	155
	mikado.Chr08G1735	bHLH	155
	mikado.Chr08G433	bHLH	155
	mikado.Chr08G919	bHLH	155
	mikado.Chr09G1500	bHLH	155
	mikado.Chr09G18	bHLH	155
	mikado.Chr09G312	bHLH	155
	mikado.Chr09G322	bHLH	155
	mikado.Chr09G388	bHLH	155
	mikado.Chr09G504	bHLH	155
	mikado.Chr09G510	bHLH	155
	mikado.Chr09G511	bHLH	155
	mikado.Chr09G66	bHLH	155
	mikado.Chr09G76	bHLH	155
	mikado.Chr09G983	bHLH	155
	mikado.Chr09G994	bHLH	155
	mikado.Chr09G996	bHLH	155
	mikado.Chr10G1176	bHLH	155
	mikado.Chr10G1239	bHLH	155
	mikado.Chr10G303	bHLH	155
	mikado.Chr10G415	bHLH	155
	mikado.Chr10G629	bHLH	155
	mikado.Chr10G633	bHLH	155
	mikado.Chr10G703	bHLH	155
	mikado.Chr10G819	bHLH	155
	mikado.Chr10G917	bHLH	155
	mikado.Chr10G918	bHLH	155
	mikado.Chr10G919	bHLH	155
	mikado.Chr10G921	bHLH	155
	mikado.Chr10G922	bHLH	155
	mikado.Chr10G934	bHLH	155
	mikado.Chr10G983	bHLH	155
	mikado.Chr11G1061	bHLH	155
	mikado.Chr11G488	bHLH	155
	mikado.Chr12G1156	bHLH	155
	mikado.Chr12G1173	bHLH	155
	mikado.Chr12G1174	bHLH	155
	mikado.Chr12G159	bHLH	155
	mikado.Chr12G1612	bHLH	155
	mikado.Chr12G291	bHLH	155
	mikado.Chr12G607	bHLH	155
	mikado.Chr13G1277	bHLH	155
	mikado.Chr13G557	bHLH	155
	mikado.Chr13G718	bHLH	155
	mikado.Chr13G761	bHLH	155
	mikado.Chr13G762	bHLH	155
	mikado.Chr13G802	bHLH	155
	mikado.Chr14G1204	bHLH	155
	mikado.Chr14G329	bHLH	155
	mikado.Chr14G551	bHLH	155
	mikado.Chr15G1074	bHLH	155
	mikado.Chr15G1238	bHLH	155
	mikado.Chr15G1245	bHLH	155
	mikado.Chr15G325	bHLH	155
	mikado.Chr15G524	bHLH	155
	mikado.Chr15G684	bHLH	155
	mikado.Chr15G690	bHLH	155
	mikado.Chr15G777	bHLH	155
	mikado.Chr15G930	bHLH	155
	mikado.Chr15G994	bHLH	155
	mikado.Chr16G861	bHLH	155
	mikado.scaffold209G2	bHLH	155
	mikado.Chr01G1001	MYB	126
	mikado.Chr01G1457	MYB	126
	mikado.Chr01G1603	MYB	126
	mikado.Chr01G171	MYB	126
	mikado.Chr01G2250	MYB	126
	mikado.Chr01G2497	MYB	126
	mikado.Chr01G2910	MYB	126
	mikado.Chr01G3032	MYB	126
	mikado.Chr01G447	MYB	126
	mikado.Chr02G1484	MYB	126
	mikado.Chr02G1618	MYB	126
	mikado.Chr02G1710	MYB	126
	mikado.Chr02G1795	MYB	126
	mikado.Chr02G1877	MYB	126
	mikado.Chr02G2409	MYB	126
	mikado.Chr02G2584	MYB	126
	mikado.Chr02G2634	MYB	126
	mikado.Chr02G2716	MYB	126
	mikado.Chr02G346	MYB	126
	mikado.Chr02G987	MYB	126
	mikado.Chr03G2216	MYB	126
	mikado.Chr03G393	MYB	126
	mikado.Chr03G399	MYB	126
	mikado.Chr03G400	MYB	126
	mikado.Chr03G401	MYB	126
	mikado.Chr03G547	MYB	126
	mikado.Chr03G951	MYB	126
	mikado.Chr04G1108	MYB	126
	mikado.Chr04G1362	MYB	126
	mikado.Chr04G1495	MYB	126
	mikado.Chr04G1595	MYB	126
	mikado.Chr04G1839	MYB	126
	mikado.Chr04G1943	MYB	126
	mikado.Chr04G2027	MYB	126
	mikado.Chr04G2254	MYB	126
	mikado.Chr04G2500	MYB	126
	mikado.Chr04G41	MYB	126
	mikado.Chr04G497	MYB	126
	mikado.Chr04G892	MYB	126
	mikado.Chr04G972	MYB	126
	mikado.Chr05G1749	MYB	126
	mikado.Chr05G1779	MYB	126
	mikado.Chr05G1795	MYB	126
	mikado.Chr05G394	MYB	126
	mikado.Chr05G396	MYB	126
	mikado.Chr05G456	MYB	126
	mikado.Chr05G646	MYB	126
	mikado.Chr05G949	MYB	126
	mikado.Chr05G993	MYB	126
	mikado.Chr06G1319	MYB	126
	mikado.Chr06G1320	MYB	126
	mikado.Chr06G1382	MYB	126
	mikado.Chr06G1383	MYB	126
	mikado.Chr06G1468	MYB	126
	mikado.Chr06G1694	MYB	126
	mikado.Chr06G1937	MYB	126
	mikado.Chr06G207	MYB	126
	mikado.Chr06G2106	MYB	126
	mikado.Chr06G266	MYB	126
	mikado.Chr06G801	MYB	126
	mikado.Chr06G897	MYB	126
	mikado.Chr07G1062	MYB	126
	mikado.Chr07G1525	MYB	126
	mikado.Chr07G1544	MYB	126
	mikado.Chr07G1560	MYB	126
	mikado.Chr07G1591	MYB	126
	mikado.Chr07G16	MYB	126
	mikado.Chr07G1768	MYB	126
	mikado.Chr07G1818	MYB	126
	mikado.Chr07G1926	MYB	126
	mikado.Chr07G571	MYB	126
	mikado.Chr07G74	MYB	126
	mikado.Chr08G1249	MYB	126
	mikado.Chr08G1433	MYB	126
	mikado.Chr08G1466	MYB	126
	mikado.Chr08G1469	MYB	126
	mikado.Chr08G1577	MYB	126
	mikado.Chr08G216	MYB	126
	mikado.Chr08G354	MYB	126
	mikado.Chr08G462	MYB	126
	mikado.Chr09G1271	MYB	126
	mikado.Chr09G1272	MYB	126
	mikado.Chr09G1348	MYB	126
	mikado.Chr09G1632	MYB	126
	mikado.Chr09G267	MYB	126
	mikado.Chr09G289	MYB	126
	mikado.Chr09G328	MYB	126
	mikado.Chr09G539	MYB	126
	mikado.Chr09G621	MYB	126
	mikado.Chr09G92	MYB	126
	mikado.Chr10G1055	MYB	126
	mikado.Chr10G1706	MYB	126
	mikado.Chr10G255	MYB	126
	mikado.Chr10G642	MYB	126
	mikado.Chr10G739	MYB	126
	mikado.Chr11G1193	MYB	126
	mikado.Chr11G986	MYB	126
	mikado.Chr12G1525	MYB	126
	mikado.Chr12G1617	MYB	126
	mikado.Chr12G916	MYB	126
	mikado.Chr13G190	MYB	126
	mikado.Chr13G523	MYB	126
	mikado.Chr14G1022	MYB	126
	mikado.Chr14G165	MYB	126
	mikado.Chr14G216	MYB	126
	mikado.Chr14G355	MYB	126
	mikado.Chr14G438	MYB	126
	mikado.Chr14G877	MYB	126
	mikado.Chr14G890	MYB	126
	mikado.Chr14G922	MYB	126
	mikado.Chr15G107	MYB	126
	mikado.Chr15G1094	MYB	126
	mikado.Chr15G26	MYB	126
	mikado.Chr15G29	MYB	126
	mikado.Chr15G31	MYB	126
	mikado.Chr15G522	MYB	126
	mikado.Chr15G823	MYB	126
	mikado.Chr16G1030	MYB	126
	mikado.Chr16G230	MYB	126
	mikado.Chr16G269	MYB	126
	mikado.Chr16G412	MYB	126
	mikado.Chr16G601	MYB	126
	mikado.Chr16G686	MYB	126
	mikado.Chr16G698	MYB	126
	mikado.Chr16G723	MYB	126
	mikado.scaffold167G1	MYB	126
	mikado.Chr01G1076	NAC	109
	mikado.Chr01G1995	NAC	109
	mikado.Chr01G1996	NAC	109
	mikado.Chr01G2000	NAC	109
	mikado.Chr01G2007	NAC	109
	mikado.Chr01G2172	NAC	109
	mikado.Chr01G228	NAC	109
	mikado.Chr01G2797	NAC	109
	mikado.Chr01G2850	NAC	109
	mikado.Chr01G3041	NAC	109
	mikado.Chr01G3072	NAC	109
	mikado.Chr01G3255	NAC	109
	mikado.Chr01G3256	NAC	109
	mikado.Chr01G3257	NAC	109
	mikado.Chr01G3259	NAC	109
	mikado.Chr01G3262	NAC	109
	mikado.Chr01G3263	NAC	109
	mikado.Chr01G621	NAC	109
	mikado.Chr01G777	NAC	109
	mikado.Chr01G881	NAC	109
	mikado.Chr02G2137	NAC	109
	mikado.Chr02G2143	NAC	109
	mikado.Chr02G2236	NAC	109
	mikado.Chr03G1668	NAC	109
	mikado.Chr03G1669	NAC	109
	mikado.Chr03G1670	NAC	109
	mikado.Chr03G1672	NAC	109
	mikado.Chr03G1673	NAC	109
	mikado.Chr03G1774	NAC	109
	mikado.Chr03G1819	NAC	109
	mikado.Chr03G1820	NAC	109
	mikado.Chr03G1821	NAC	109
	mikado.Chr03G1822	NAC	109
	mikado.Chr03G1823	NAC	109
	mikado.Chr03G1824	NAC	109
	mikado.Chr03G1827	NAC	109
	mikado.Chr03G1829	NAC	109
	mikado.Chr03G1830	NAC	109
	mikado.Chr03G2139	NAC	109
	mikado.Chr03G316	NAC	109
	mikado.Chr03G343	NAC	109
	mikado.Chr04G1098	NAC	109
	mikado.Chr04G1102	NAC	109
	mikado.Chr04G236	NAC	109
	mikado.Chr04G2395	NAC	109
	mikado.Chr04G2466	NAC	109
	mikado.Chr04G2491	NAC	109
	mikado.Chr04G2495	NAC	109
	mikado.Chr05G1799	NAC	109
	mikado.Chr05G306	NAC	109
	mikado.Chr05G36	NAC	109
	mikado.Chr05G680	NAC	109
	mikado.Chr05G713	NAC	109
	mikado.Chr06G1130	NAC	109
	mikado.Chr06G1245	NAC	109
	mikado.Chr06G1246	NAC	109
	mikado.Chr06G2002	NAC	109
	mikado.Chr06G525	NAC	109
	mikado.Chr07G1153	NAC	109
	mikado.Chr07G1279	NAC	109
	mikado.Chr07G1528	NAC	109
	mikado.Chr07G1529	NAC	109
	mikado.Chr07G1564	NAC	109
	mikado.Chr07G2028	NAC	109
	mikado.Chr07G223	NAC	109
	mikado.Chr07G225	NAC	109
	mikado.Chr07G245	NAC	109
	mikado.Chr07G247	NAC	109
	mikado.Chr07G585	NAC	109
	mikado.Chr07G856	NAC	109
	mikado.Chr08G1219	NAC	109
	mikado.Chr08G360	NAC	109
	mikado.Chr08G733	NAC	109
	mikado.Chr09G1486	NAC	109
	mikado.Chr09G1487	NAC	109
	mikado.Chr09G272	NAC	109
	mikado.Chr09G293	NAC	109
	mikado.Chr09G949	NAC	109
	mikado.Chr10G1313	NAC	109
	mikado.Chr10G137	NAC	109
	mikado.Chr10G1522	NAC	109
	mikado.Chr10G1523	NAC	109
	mikado.Chr10G354	NAC	109
	mikado.Chr10G497	NAC	109
	mikado.Chr10G712	NAC	109
	mikado.Chr11G10	NAC	109
	mikado.Chr11G335	NAC	109
	mikado.Chr11G59	NAC	109
	mikado.Chr11G914	NAC	109
	mikado.Chr11G915	NAC	109
	mikado.Chr12G895	NAC	109
	mikado.Chr13G1383	NAC	109
	mikado.Chr13G312	NAC	109
	mikado.Chr13G780	NAC	109
	mikado.Chr14G1042	NAC	109
	mikado.Chr14G1045	NAC	109
	mikado.Chr14G193	NAC	109
	mikado.Chr14G865	NAC	109
	mikado.Chr14G870	NAC	109
	mikado.Chr15G1227	NAC	109
	mikado.Chr15G545	NAC	109
	mikado.Chr15G55	NAC	109
	mikado.Chr15G849	NAC	109
	mikado.Chr16G401	NAC	109
	mikado.Chr16G499	NAC	109
	mikado.Chr16G671	NAC	109
	mikado.scaffold258G1	NAC	109
	mikado.scaffold284G3	NAC	109
	mikado.scaffold90G2	NAC	109
	mikado.Chr01G1119	ERF	102
	mikado.Chr01G1405	ERF	102
	mikado.Chr01G1429	ERF	102
	mikado.Chr01G1780	ERF	102
	mikado.Chr01G2074	ERF	102
	mikado.Chr01G2122	ERF	102
	mikado.Chr01G3359	ERF	102
	mikado.Chr01G338	ERF	102
	mikado.Chr01G340	ERF	102
	mikado.Chr01G490	ERF	102
	mikado.Chr01G523	ERF	102
	mikado.Chr01G701	ERF	102
	mikado.Chr02G1490	ERF	102
	mikado.Chr02G163	ERF	102
	mikado.Chr02G1675	ERF	102
	mikado.Chr02G1920	ERF	102
	mikado.Chr02G1921	ERF	102
	mikado.Chr02G1922	ERF	102
	mikado.Chr02G46	ERF	102
	mikado.Chr02G476	ERF	102
	mikado.Chr02G70	ERF	102
	mikado.Chr02G740	ERF	102
	mikado.Chr03G1203	ERF	102
	mikado.Chr03G1208	ERF	102
	mikado.Chr03G1209	ERF	102
	mikado.Chr03G1213	ERF	102
	mikado.Chr03G1260	ERF	102
	mikado.Chr03G1383	ERF	102
	mikado.Chr03G1533	ERF	102
	mikado.Chr03G2107	ERF	102
	mikado.Chr03G263	ERF	102
	mikado.Chr03G301	ERF	102
	mikado.Chr03G631	ERF	102
	mikado.Chr04G1213	ERF	102
	mikado.Chr04G1258	ERF	102
	mikado.Chr04G1307	ERF	102
	mikado.Chr04G1524	ERF	102
	mikado.Chr04G1891	ERF	102
	mikado.Chr04G1938	ERF	102
	mikado.Chr04G2338	ERF	102
	mikado.Chr04G2552	ERF	102
	mikado.Chr04G400	ERF	102
	mikado.Chr04G401	ERF	102
	mikado.Chr04G404	ERF	102
	mikado.Chr04G909	ERF	102
	mikado.Chr04G925	ERF	102
	mikado.Chr05G1113	ERF	102
	mikado.Chr05G1450	ERF	102
	mikado.Chr05G597	ERF	102
	mikado.Chr06G1090	ERF	102
	mikado.Chr06G1141	ERF	102
	mikado.Chr06G1143	ERF	102
	mikado.Chr06G1225	ERF	102
	mikado.Chr06G1524	ERF	102
	mikado.Chr06G1759	ERF	102
	mikado.Chr06G1967	ERF	102
	mikado.Chr06G2132	ERF	102
	mikado.Chr06G61	ERF	102
	mikado.Chr07G1576	ERF	102
	mikado.Chr07G2074	ERF	102
	mikado.Chr07G239	ERF	102
	mikado.Chr07G240	ERF	102
	mikado.Chr07G474	ERF	102
	mikado.Chr07G564	ERF	102
	mikado.Chr07G565	ERF	102
	mikado.Chr07G566	ERF	102
	mikado.Chr07G778	ERF	102
	mikado.Chr07G905	ERF	102
	mikado.Chr08G1106	ERF	102
	mikado.Chr08G1126	ERF	102
	mikado.Chr08G1628	ERF	102
	mikado.Chr08G1673	ERF	102
	mikado.Chr08G398	ERF	102
	mikado.Chr08G957	ERF	102
	mikado.Chr09G231	ERF	102
	mikado.Chr09G644	ERF	102
	mikado.Chr10G1243	ERF	102
	mikado.Chr10G725	ERF	102
	mikado.Chr11G721	ERF	102
	mikado.Chr11G768	ERF	102
	mikado.Chr11G769	ERF	102
	mikado.Chr11G896	ERF	102
	mikado.Chr12G1378	ERF	102
	mikado.Chr12G659	ERF	102
	mikado.Chr12G944	ERF	102
	mikado.Chr12G945	ERF	102
	mikado.Chr13G1206	ERF	102
	mikado.Chr13G1435	ERF	102
	mikado.Chr13G169	ERF	102
	mikado.Chr13G192	ERF	102
	mikado.Chr13G457	ERF	102
	mikado.Chr13G458	ERF	102
	mikado.Chr14G101	ERF	102
	mikado.Chr14G261	ERF	102
	mikado.Chr14G262	ERF	102
	mikado.Chr14G43	ERF	102
	mikado.Chr14G821	ERF	102
	mikado.Chr15G574	ERF	102
	mikado.Chr15G804	ERF	102
	mikado.Chr16G109	ERF	102
	mikado.Chr16G467	ERF	102
	mikado.scaffold100G4	ERF	102
	mikado.Chr01G1045	C2H2	102
	mikado.Chr01G1221	C2H2	102
	mikado.Chr01G1431	C2H2	102
	mikado.Chr01G2110	C2H2	102
	mikado.Chr01G2584	C2H2	102
	mikado.Chr01G2916	C2H2	102
	mikado.Chr01G2917	C2H2	102
	mikado.Chr01G2928	C2H2	102
	mikado.Chr01G3272	C2H2	102
	mikado.Chr01G3356	C2H2	102
	mikado.Chr02G1070	C2H2	102
	mikado.Chr02G1076	C2H2	102
	mikado.Chr02G1085	C2H2	102
	mikado.Chr02G1511	C2H2	102
	mikado.Chr02G2267	C2H2	102
	mikado.Chr02G2507	C2H2	102
	mikado.Chr02G2651	C2H2	102
	mikado.Chr02G2687	C2H2	102
	mikado.Chr02G2751	C2H2	102
	mikado.Chr02G2752	C2H2	102
	mikado.Chr02G318	C2H2	102
	mikado.Chr02G336	C2H2	102
	mikado.Chr02G472	C2H2	102
	mikado.Chr03G1010	C2H2	102
	mikado.Chr03G1280	C2H2	102
	mikado.Chr03G1651	C2H2	102
	mikado.Chr03G2136	C2H2	102
	mikado.Chr03G863	C2H2	102
	mikado.Chr04G1360	C2H2	102
	mikado.Chr04G152	C2H2	102
	mikado.Chr04G1918	C2H2	102
	mikado.Chr04G2326	C2H2	102
	mikado.Chr04G2384	C2H2	102
	mikado.Chr04G824	C2H2	102
	mikado.Chr04G973	C2H2	102
	mikado.Chr04G994	C2H2	102
	mikado.Chr05G1009	C2H2	102
	mikado.Chr05G1587	C2H2	102
	mikado.Chr05G1699	C2H2	102
	mikado.Chr05G1744	C2H2	102
	mikado.Chr05G345	C2H2	102
	mikado.Chr05G451	C2H2	102
	mikado.Chr05G565	C2H2	102
	mikado.Chr05G676	C2H2	102
	mikado.Chr05G762	C2H2	102
	mikado.Chr05G775	C2H2	102
	mikado.Chr05G832	C2H2	102
	mikado.Chr06G1721	C2H2	102
	mikado.Chr06G344	C2H2	102
	mikado.Chr07G1473	C2H2	102
	mikado.Chr07G1909	C2H2	102
	mikado.Chr07G229	C2H2	102
	mikado.Chr07G420	C2H2	102
	mikado.Chr07G592	C2H2	102
	mikado.Chr08G1163	C2H2	102
	mikado.Chr09G1299	C2H2	102
	mikado.Chr09G1319	C2H2	102
	mikado.Chr09G1496	C2H2	102
	mikado.Chr09G186	C2H2	102
	mikado.Chr09G724	C2H2	102
	mikado.Chr09G878	C2H2	102
	mikado.Chr09G962	C2H2	102
	mikado.Chr10G1031	C2H2	102
	mikado.Chr10G1177	C2H2	102
	mikado.Chr10G1510	C2H2	102
	mikado.Chr10G1626	C2H2	102
	mikado.Chr10G1651	C2H2	102
	mikado.Chr10G347	C2H2	102
	mikado.Chr10G815	C2H2	102
	mikado.Chr11G1386	C2H2	102
	mikado.Chr11G754	C2H2	102
	mikado.Chr12G1053	C2H2	102
	mikado.Chr12G1432	C2H2	102
	mikado.Chr12G1604	C2H2	102
	mikado.Chr12G995	C2H2	102
	mikado.Chr12G996	C2H2	102
	mikado.Chr13G1173	C2H2	102
	mikado.Chr13G268	C2H2	102
	mikado.Chr13G563	C2H2	102
	mikado.Chr13G968	C2H2	102
	mikado.Chr14G1017	C2H2	102
	mikado.Chr14G235	C2H2	102
	mikado.Chr14G275	C2H2	102
	mikado.Chr14G327	C2H2	102
	mikado.Chr14G559	C2H2	102
	mikado.Chr14G560	C2H2	102
	mikado.Chr14G561	C2H2	102
	mikado.Chr14G942	C2H2	102
	mikado.Chr15G505	C2H2	102
	mikado.Chr15G761	C2H2	102
	mikado.Chr15G93	C2H2	102
	mikado.Chr15G978	C2H2	102
	mikado.Chr16G219	C2H2	102
	mikado.Chr16G319	C2H2	102
	mikado.Chr16G396	C2H2	102
	mikado.Chr16G450	C2H2	102
	mikado.Chr16G498	C2H2	102
	mikado.Chr16G607	C2H2	102
	mikado.Chr16G748	C2H2	102
	mikado.Chr16G778	C2H2	102
	mikado.Chr16G958	C2H2	102
	mikado.scaffold120G6	C2H2	102
	mikado.Chr01G1437	WRKY	69
	mikado.Chr01G1847	WRKY	69
	mikado.Chr01G1857	WRKY	69
	mikado.Chr02G1278	WRKY	69
	mikado.Chr02G2324	WRKY	69
	mikado.Chr02G2734	WRKY	69
	mikado.Chr02G438	WRKY	69
	mikado.Chr02G445	WRKY	69
	mikado.Chr03G1186	WRKY	69
	mikado.Chr03G1557	WRKY	69
	mikado.Chr03G185	WRKY	69
	mikado.Chr03G2004	WRKY	69
	mikado.Chr03G2047	WRKY	69
	mikado.Chr03G2455	WRKY	69
	mikado.Chr03G575	WRKY	69
	mikado.Chr04G1025	WRKY	69
	mikado.Chr04G1529	WRKY	69
	mikado.Chr04G1890	WRKY	69
	mikado.Chr04G2216	WRKY	69
	mikado.Chr04G2441	WRKY	69
	mikado.Chr04G2568	WRKY	69
	mikado.Chr05G1231	WRKY	69
	mikado.Chr05G1358	WRKY	69
	mikado.Chr05G137	WRKY	69
	mikado.Chr06G1036	WRKY	69
	mikado.Chr06G1482	WRKY	69
	mikado.Chr06G1569	WRKY	69
	mikado.Chr06G1570	WRKY	69
	mikado.Chr06G1726	WRKY	69
	mikado.Chr06G251	WRKY	69
	mikado.Chr06G726	WRKY	69
	mikado.Chr07G125	WRKY	69
	mikado.Chr07G1475	WRKY	69
	mikado.Chr07G2011	WRKY	69
	mikado.Chr07G34	WRKY	69
	mikado.Chr07G473	WRKY	69
	mikado.Chr07G93	WRKY	69
	mikado.Chr08G1590	WRKY	69
	mikado.Chr08G1593	WRKY	69
	mikado.Chr08G900	WRKY	69
	mikado.Chr08G910	WRKY	69
	mikado.Chr09G188	WRKY	69
	mikado.Chr09G242	WRKY	69
	mikado.Chr09G340	WRKY	69
	mikado.Chr10G1204	WRKY	69
	mikado.Chr10G1217	WRKY	69
	mikado.Chr11G1284	WRKY	69
	mikado.Chr11G1285	WRKY	69
	mikado.Chr11G1397	WRKY	69
	mikado.Chr11G475	WRKY	69
	mikado.Chr12G1475	WRKY	69
	mikado.Chr12G1498	WRKY	69
	mikado.Chr12G1605	WRKY	69
	mikado.Chr13G1002	WRKY	69
	mikado.Chr13G1251	WRKY	69
	mikado.Chr13G616	WRKY	69
	mikado.Chr13G670	WRKY	69
	mikado.Chr13G675	WRKY	69
	mikado.Chr13G678	WRKY	69
	mikado.Chr14G53	WRKY	69
	mikado.Chr14G54	WRKY	69
	mikado.Chr15G667	WRKY	69
	mikado.Chr16G24	WRKY	69
	mikado.Chr16G25	WRKY	69
	mikado.Chr16G26	WRKY	69
	mikado.Chr16G541	WRKY	69
	mikado.Chr16G97	WRKY	69
	mikado.scaffold264G1	WRKY	69
	mikado.scaffold264G2	WRKY	69
	mikado.Chr01G1068	bZIP	66
	mikado.Chr01G1137	bZIP	66
	mikado.Chr01G1226	bZIP	66
	mikado.Chr01G1397	bZIP	66
	mikado.Chr01G1574	bZIP	66
	mikado.Chr01G1821	bZIP	66
	mikado.Chr01G2030	bZIP	66
	mikado.Chr01G2643	bZIP	66
	mikado.Chr01G963	bZIP	66
	mikado.Chr01G985	bZIP	66
	mikado.Chr02G1711	bZIP	66
	mikado.Chr02G1857	bZIP	66
	mikado.Chr02G1860	bZIP	66
	mikado.Chr02G221	bZIP	66
	mikado.Chr02G2348	bZIP	66
	mikado.Chr02G2349	bZIP	66
	mikado.Chr02G2464	bZIP	66
	mikado.Chr02G424	bZIP	66
	mikado.Chr02G760	bZIP	66
	mikado.Chr03G2105	bZIP	66
	mikado.Chr03G280	bZIP	66
	mikado.Chr03G891	bZIP	66
	mikado.Chr04G1175	bZIP	66
	mikado.Chr04G1204	bZIP	66
	mikado.Chr04G1276	bZIP	66
	mikado.Chr04G150	bZIP	66
	mikado.Chr04G1545	bZIP	66
	mikado.Chr04G1712	bZIP	66
	mikado.Chr04G1866	bZIP	66
	mikado.Chr04G238	bZIP	66
	mikado.Chr04G2533	bZIP	66
	mikado.Chr04G2547	bZIP	66
	mikado.Chr04G38	bZIP	66
	mikado.Chr04G418	bZIP	66
	mikado.Chr04G968	bZIP	66
	mikado.Chr05G1127	bZIP	66
	mikado.Chr05G1510	bZIP	66
	mikado.Chr05G1658	bZIP	66
	mikado.Chr05G339	bZIP	66
	mikado.Chr05G367	bZIP	66
	mikado.Chr05G83	bZIP	66
	mikado.Chr06G1089	bZIP	66
	mikado.Chr06G1654	bZIP	66
	mikado.Chr07G1265	bZIP	66
	mikado.Chr07G129	bZIP	66
	mikado.Chr07G1362	bZIP	66
	mikado.Chr07G447	bZIP	66
	mikado.Chr08G1624	bZIP	66
	mikado.Chr08G758	bZIP	66
	mikado.Chr09G1300	bZIP	66
	mikado.Chr10G1147	bZIP	66
	mikado.Chr10G237	bZIP	66
	mikado.Chr10G32	bZIP	66
	mikado.Chr10G410	bZIP	66
	mikado.Chr10G875	bZIP	66
	mikado.Chr12G113	bZIP	66
	mikado.Chr12G1463	bZIP	66
	mikado.Chr12G1616	bZIP	66
	mikado.Chr13G1368	bZIP	66
	mikado.Chr13G650	bZIP	66
	mikado.Chr14G1100	bZIP	66
	mikado.Chr14G1321	bZIP	66
	mikado.Chr14G154	bZIP	66
	mikado.Chr14G62	bZIP	66
	mikado.Chr14G836	bZIP	66
	mikado.Chr16G654	bZIP	66
	mikado.Chr01G1139	MYB_related	62
	mikado.Chr01G1168	MYB_related	62
	mikado.Chr01G1180	MYB_related	62
	mikado.Chr01G1548	MYB_related	62
	mikado.Chr01G2759	MYB_related	62
	mikado.Chr01G2939	MYB_related	62
	mikado.Chr01G332	MYB_related	62
	mikado.Chr01G430	MYB_related	62
	mikado.Chr01G670	MYB_related	62
	mikado.Chr01G782	MYB_related	62
	mikado.Chr02G1055	MYB_related	62
	mikado.Chr02G2041	MYB_related	62
	mikado.Chr02G2550	MYB_related	62
	mikado.Chr02G2731	MYB_related	62
	mikado.Chr03G1252	MYB_related	62
	mikado.Chr03G1562	MYB_related	62
	mikado.Chr03G1809	MYB_related	62
	mikado.Chr03G2041	MYB_related	62
	mikado.Chr03G767	MYB_related	62
	mikado.Chr04G1733	MYB_related	62
	mikado.Chr04G175	MYB_related	62
	mikado.Chr04G2336	MYB_related	62
	mikado.Chr04G2636	MYB_related	62
	mikado.Chr04G298	MYB_related	62
	mikado.Chr05G305	MYB_related	62
	mikado.Chr05G526	MYB_related	62
	mikado.Chr05G617	MYB_related	62
	mikado.Chr05G800	MYB_related	62
	mikado.Chr06G1381	MYB_related	62
	mikado.Chr06G15	MYB_related	62
	mikado.Chr06G1596	MYB_related	62
	mikado.Chr06G1684	MYB_related	62
	mikado.Chr06G1982	MYB_related	62
	mikado.Chr06G2073	MYB_related	62
	mikado.Chr07G377	MYB_related	62
	mikado.Chr08G175	MYB_related	62
	mikado.Chr08G66	MYB_related	62
	mikado.Chr08G99	MYB_related	62
	mikado.Chr09G1454	MYB_related	62
	mikado.Chr09G205	MYB_related	62
	mikado.Chr09G405	MYB_related	62
	mikado.Chr10G1536	MYB_related	62
	mikado.Chr10G414	MYB_related	62
	mikado.Chr10G436	MYB_related	62
	mikado.Chr10G71	MYB_related	62
	mikado.Chr10G847	MYB_related	62
	mikado.Chr11G25	MYB_related	62
	mikado.Chr11G570	MYB_related	62
	mikado.Chr11G58	MYB_related	62
	mikado.Chr12G1275	MYB_related	62
	mikado.Chr12G1543	MYB_related	62
	mikado.Chr13G165	MYB_related	62
	mikado.Chr13G605	MYB_related	62
	mikado.Chr13G899	MYB_related	62
	mikado.Chr14G367	MYB_related	62
	mikado.Chr14G643	MYB_related	62
	mikado.Chr15G30	MYB_related	62
	mikado.Chr15G98	MYB_related	62
	mikado.Chr16G725	MYB_related	62
	mikado.Chr16G828	MYB_related	62
	mikado.scaffold112G1	MYB_related	62
	mikado.scaffold22G2	MYB_related	62
	mikado.Chr01G1062	C3H	56
	mikado.Chr01G1067	C3H	56
	mikado.Chr01G1092	C3H	56
	mikado.Chr01G182	C3H	56
	mikado.Chr01G1968	C3H	56
	mikado.Chr01G2018	C3H	56
	mikado.Chr01G2386	C3H	56
	mikado.Chr01G3153	C3H	56
	mikado.Chr01G409	C3H	56
	mikado.Chr02G1052	C3H	56
	mikado.Chr02G1074	C3H	56
	mikado.Chr02G1305	C3H	56
	mikado.Chr02G1643	C3H	56
	mikado.Chr02G2040	C3H	56
	mikado.Chr02G2370	C3H	56
	mikado.Chr02G985	C3H	56
	mikado.Chr03G1321	C3H	56
	mikado.Chr03G1464	C3H	56
	mikado.Chr03G2397	C3H	56
	mikado.Chr03G605	C3H	56
	mikado.Chr03G964	C3H	56
	mikado.Chr04G1128	C3H	56
	mikado.Chr04G1248	C3H	56
	mikado.Chr04G2337	C3H	56
	mikado.Chr05G1070	C3H	56
	mikado.Chr05G135	C3H	56
	mikado.Chr05G1434	C3H	56
	mikado.Chr05G1611	C3H	56
	mikado.Chr05G524	C3H	56
	mikado.Chr05G778	C3H	56
	mikado.Chr05G86	C3H	56
	mikado.Chr06G1384	C3H	56
	mikado.Chr06G1523	C3H	56
	mikado.Chr06G1790	C3H	56
	mikado.Chr06G2013	C3H	56
	mikado.Chr06G261	C3H	56
	mikado.Chr07G172	C3H	56
	mikado.Chr07G238	C3H	56
	mikado.Chr08G24	C3H	56
	mikado.Chr08G355	C3H	56
	mikado.Chr08G7	C3H	56
	mikado.Chr08G726	C3H	56
	mikado.Chr09G1538	C3H	56
	mikado.Chr09G725	C3H	56
	mikado.Chr10G1593	C3H	56
	mikado.Chr11G16	C3H	56
	mikado.Chr11G775	C3H	56
	mikado.Chr11G776	C3H	56
	mikado.Chr12G1281	C3H	56
	mikado.Chr12G1589	C3H	56
	mikado.Chr12G506	C3H	56
	mikado.Chr14G1020	C3H	56
	mikado.Chr14G970	C3H	56
	mikado.Chr16G176	C3H	56
	mikado.Chr16G535	C3H	56
	mikado.Chr16G975	C3H	56
	mikado.Chr01G1060	FAR1	52
	mikado.Chr01G2145	FAR1	52
	mikado.Chr01G2151	FAR1	52
	mikado.Chr01G2152	FAR1	52
	mikado.Chr01G2158	FAR1	52
	mikado.Chr01G218	FAR1	52
	mikado.Chr01G3196	FAR1	52
	mikado.Chr01G740	FAR1	52
	mikado.Chr01G775	FAR1	52
	mikado.Chr02G1268	FAR1	52
	mikado.Chr02G1459	FAR1	52
	mikado.Chr02G1887	FAR1	52
	mikado.Chr02G459	FAR1	52
	mikado.Chr03G1265	FAR1	52
	mikado.Chr03G2228	FAR1	52
	mikado.Chr03G2471	FAR1	52
	mikado.Chr04G1418	FAR1	52
	mikado.Chr04G2098	FAR1	52
	mikado.Chr04G2099	FAR1	52
	mikado.Chr04G2100	FAR1	52
	mikado.Chr04G585	FAR1	52
	mikado.Chr04G660	FAR1	52
	mikado.Chr05G1031	FAR1	52
	mikado.Chr05G1085	FAR1	52
	mikado.Chr05G1822	FAR1	52
	mikado.Chr06G1591	FAR1	52
	mikado.Chr06G1592	FAR1	52
	mikado.Chr06G504	FAR1	52
	mikado.Chr07G1476	FAR1	52
	mikado.Chr07G151	FAR1	52
	mikado.Chr07G790	FAR1	52
	mikado.Chr07G794	FAR1	52
	mikado.Chr08G43	FAR1	52
	mikado.Chr09G495	FAR1	52
	mikado.Chr09G846	FAR1	52
	mikado.Chr10G1622	FAR1	52
	mikado.Chr10G248	FAR1	52
	mikado.Chr10G35	FAR1	52
	mikado.Chr10G38	FAR1	52
	mikado.Chr11G100	FAR1	52
	mikado.Chr11G1308	FAR1	52
	mikado.Chr11G1326	FAR1	52
	mikado.Chr12G164	FAR1	52
	mikado.Chr12G165	FAR1	52
	mikado.Chr12G167	FAR1	52
	mikado.Chr12G168	FAR1	52
	mikado.Chr12G178	FAR1	52
	mikado.Chr12G186	FAR1	52
	mikado.Chr15G162	FAR1	52
	mikado.Chr15G285	FAR1	52
	mikado.Chr16G639	FAR1	52
	mikado.Chr16G660	FAR1	52
	mikado.Chr01G1196	GRAS	51
	mikado.Chr01G1516	GRAS	51
	mikado.Chr01G1951	GRAS	51
	mikado.Chr01G2117	GRAS	51
	mikado.Chr01G3159	GRAS	51
	mikado.Chr01G3248	GRAS	51
	mikado.Chr01G677	GRAS	51
	mikado.Chr02G2345	GRAS	51
	mikado.Chr02G2346	GRAS	51
	mikado.Chr02G863	GRAS	51
	mikado.Chr03G2316	GRAS	51
	mikado.Chr03G2456	GRAS	51
	mikado.Chr03G460	GRAS	51
	mikado.Chr04G1168	GRAS	51
	mikado.Chr04G1171	GRAS	51
	mikado.Chr04G1750	GRAS	51
	mikado.Chr04G2237	GRAS	51
	mikado.Chr04G2415	GRAS	51
	mikado.Chr05G50	GRAS	51
	mikado.Chr05G801	GRAS	51
	mikado.Chr06G1350	GRAS	51
	mikado.Chr06G1571	GRAS	51
	mikado.Chr06G811	GRAS	51
	mikado.Chr07G128	GRAS	51
	mikado.Chr08G1190	GRAS	51
	mikado.Chr08G1405	GRAS	51
	mikado.Chr08G52	GRAS	51
	mikado.Chr09G1437	GRAS	51
	mikado.Chr09G93	GRAS	51
	mikado.Chr10G1309	GRAS	51
	mikado.Chr10G1556	GRAS	51
	mikado.Chr10G455	GRAS	51
	mikado.Chr10G486	GRAS	51
	mikado.Chr10G841	GRAS	51
	mikado.Chr11G1087	GRAS	51
	mikado.Chr11G1290	GRAS	51
	mikado.Chr11G1399	GRAS	51
	mikado.Chr11G218	GRAS	51
	mikado.Chr12G1474	GRAS	51
	mikado.Chr12G889	GRAS	51
	mikado.Chr12G99	GRAS	51
	mikado.Chr13G283	GRAS	51
	mikado.Chr13G482	GRAS	51
	mikado.Chr13G592	GRAS	51
	mikado.Chr14G10	GRAS	51
	mikado.Chr14G1153	GRAS	51
	mikado.Chr14G141	GRAS	51
	mikado.Chr15G1147	GRAS	51
	mikado.Chr15G180	GRAS	51
	mikado.Chr16G339	GRAS	51
	mikado.scaffold87G1	GRAS	51
	mikado.Chr01G105	G2-like	44
	mikado.Chr01G1264	G2-like	44
	mikado.Chr01G1292	G2-like	44
	mikado.Chr01G148	G2-like	44
	mikado.Chr01G2574	G2-like	44
	mikado.Chr02G100	G2-like	44
	mikado.Chr02G15	G2-like	44
	mikado.Chr02G154	G2-like	44
	mikado.Chr02G2347	G2-like	44
	mikado.Chr02G2372	G2-like	44
	mikado.Chr02G2738	G2-like	44
	mikado.Chr02G98	G2-like	44
	mikado.Chr03G2146	G2-like	44
	mikado.Chr03G312	G2-like	44
	mikado.Chr03G906	G2-like	44
	mikado.Chr04G1992	G2-like	44
	mikado.Chr05G1536	G2-like	44
	mikado.Chr05G1655	G2-like	44
	mikado.Chr05G1769	G2-like	44
	mikado.Chr05G1790	G2-like	44
	mikado.Chr05G819	G2-like	44
	mikado.Chr06G1474	G2-like	44
	mikado.Chr06G1705	G2-like	44
	mikado.Chr06G1706	G2-like	44
	mikado.Chr06G1842	G2-like	44
	mikado.Chr06G938	G2-like	44
	mikado.Chr07G1549	G2-like	44
	mikado.Chr07G636	G2-like	44
	mikado.Chr08G613	G2-like	44
	mikado.Chr09G1366	G2-like	44
	mikado.Chr09G1491	G2-like	44
	mikado.Chr09G261	G2-like	44
	mikado.Chr10G1515	G2-like	44
	mikado.Chr10G554	G2-like	44
	mikado.Chr10G581	G2-like	44
	mikado.Chr11G1376	G2-like	44
	mikado.Chr11G49	G2-like	44
	mikado.Chr11G611	G2-like	44
	mikado.Chr12G611	G2-like	44
	mikado.Chr12G800	G2-like	44
	mikado.Chr14G138	G2-like	44
	mikado.Chr14G139	G2-like	44
	mikado.Chr15G610	G2-like	44
	mikado.Chr15G841	G2-like	44
	mikado.Chr15G937	HD-ZIP	43
	mikado.Chr10G993	HD-ZIP	43
	mikado.Chr04G2651	HD-ZIP	43
	mikado.Chr09G497	HD-ZIP	43
	mikado.Chr07G1616	HD-ZIP	43
	mikado.Chr15G1071	HD-ZIP	43
	mikado.Chr05G1564	HD-ZIP	43
	mikado.Chr14G989	HD-ZIP	43
	mikado.Chr03G1758	HD-ZIP	43
	mikado.Chr07G1589	HD-ZIP	43
	mikado.Chr01G717	HD-ZIP	43
	mikado.Chr01G2998	HD-ZIP	43
	mikado.Chr13G186	HD-ZIP	43
	mikado.Chr01G1616	HD-ZIP	43
	mikado.Chr01G2874	HD-ZIP	43
	mikado.Chr01G605	HD-ZIP	43
	mikado.Chr04G897	HD-ZIP	43
	mikado.Chr04G1336	HD-ZIP	43
	mikado.Chr09G325	HD-ZIP	43
	mikado.Chr08G1711	HD-ZIP	43
	mikado.Chr04G1776	HD-ZIP	43
	mikado.Chr10G896	HD-ZIP	43
	mikado.Chr15G310	HD-ZIP	43
	mikado.Chr05G743	HD-ZIP	43
	mikado.Chr01G1228	HD-ZIP	43
	mikado.Chr06G1125	HD-ZIP	43
	mikado.Chr05G1334	HD-ZIP	43
	mikado.Chr11G1131	HD-ZIP	43
	mikado.Chr06G1417	HD-ZIP	43
	mikado.Chr08G460	HD-ZIP	43
	mikado.Chr13G492	HD-ZIP	43
	mikado.Chr08G1413	HD-ZIP	43
	mikado.Chr03G498	HD-ZIP	43
	mikado.Chr06G1979	HD-ZIP	43
	mikado.Chr08G387	HD-ZIP	43
	mikado.Chr01G2182	HD-ZIP	43
	mikado.Chr16G480	HD-ZIP	43
	mikado.Chr11G397	HD-ZIP	43
	mikado.Chr01G151	HD-ZIP	43
	mikado.Chr09G1317	HD-ZIP	43
	mikado.Chr14G411	HD-ZIP	43
	mikado.Chr02G2606	HD-ZIP	43
	mikado.Chr05G588	HD-ZIP	43
	mikado.Chr01G1266	B3	41
	mikado.Chr01G3156	B3	41
	mikado.Chr01G39	B3	41
	mikado.Chr02G738	B3	41
	mikado.Chr03G1218	B3	41
	mikado.Chr03G1815	B3	41
	mikado.Chr03G359	B3	41
	mikado.Chr03G913	B3	41
	mikado.Chr04G1610	B3	41
	mikado.Chr04G272	B3	41
	mikado.Chr04G273	B3	41
	mikado.Chr04G274	B3	41
	mikado.Chr04G386	B3	41
	mikado.Chr04G387	B3	41
	mikado.Chr05G296	B3	41
	mikado.Chr06G1159	B3	41
	mikado.Chr06G1204	B3	41
	mikado.Chr06G1288	B3	41
	mikado.Chr06G180	B3	41
	mikado.Chr06G182	B3	41
	mikado.Chr06G183	B3	41
	mikado.Chr06G184	B3	41
	mikado.Chr06G817	B3	41
	mikado.Chr06G818	B3	41
	mikado.Chr06G970	B3	41
	mikado.Chr07G2039	B3	41
	mikado.Chr07G632	B3	41
	mikado.Chr09G1620	B3	41
	mikado.Chr09G853	B3	41
	mikado.Chr09G898	B3	41
	mikado.Chr09G999	B3	41
	mikado.Chr10G555	B3	41
	mikado.Chr10G556	B3	41
	mikado.Chr10G557	B3	41
	mikado.Chr10G558	B3	41
	mikado.Chr10G676	B3	41
	mikado.Chr11G965	B3	41
	mikado.Chr12G564	B3	41
	mikado.Chr14G61	B3	41
	mikado.Chr15G417	B3	41
	mikado.Chr16G37	B3	41
	mikado.Chr01G1096	GATA	39
	mikado.Chr01G1174	GATA	39
	mikado.Chr01G1322	GATA	39
	mikado.Chr01G1519	LBD	39
	mikado.Chr01G1729	Trihelix	39
	mikado.Chr01G2513	LBD	39
	mikado.Chr01G291	Trihelix	39
	mikado.Chr01G317	GATA	39
	mikado.Chr01G3199	Trihelix	39
	mikado.Chr01G7	Trihelix	39
	mikado.Chr02G1147	GATA	39
	mikado.Chr02G1508	LBD	39
	mikado.Chr02G2260	Trihelix	39
	mikado.Chr02G2566	LBD	39
	mikado.Chr02G260	LBD	39
	mikado.Chr02G2610	GATA	39
	mikado.Chr02G264	GATA	39
	mikado.Chr02G2746	LBD	39
	mikado.Chr02G58	Trihelix	39
	mikado.Chr02G583	Trihelix	39
	mikado.Chr02G622	GATA	39
	mikado.Chr02G656	GATA	39
	mikado.Chr02G809	Trihelix	39
	mikado.Chr02G824	Trihelix	39
	mikado.Chr03G1124	Trihelix	39
	mikado.Chr03G1703	LBD	39
	mikado.Chr03G1865	Trihelix	39
	mikado.Chr03G2108	LBD	39
	mikado.Chr03G830	Trihelix	39
	mikado.Chr04G1044	GATA	39
	mikado.Chr04G1081	GATA	39
	mikado.Chr04G1189	Trihelix	39
	mikado.Chr04G1631	GATA	39
	mikado.Chr04G1632	GATA	39
	mikado.Chr04G1741	GATA	39
	mikado.Chr04G1808	LBD	39
	mikado.Chr04G2264	GATA	39
	mikado.Chr04G231	GATA	39
	mikado.Chr04G2457	GATA	39
	mikado.Chr04G2541	Trihelix	39
	mikado.Chr04G2542	Trihelix	39
	mikado.Chr04G309	GATA	39
	mikado.Chr04G313	GATA	39
	mikado.Chr05G1069	Trihelix	39
	mikado.Chr05G1123	Trihelix	39
	mikado.Chr05G1124	LBD	39
	mikado.Chr05G1313	LBD	39
	mikado.Chr05G142	GATA	39
	mikado.Chr05G1599	GATA	39
	mikado.Chr05G1606	GATA	39
	mikado.Chr05G1609	GATA	39
	mikado.Chr05G1610	GATA	39
	mikado.Chr05G166	LBD	39
	mikado.Chr05G388	Trihelix	39
	mikado.Chr05G542	LBD	39
	mikado.Chr05G592	GATA	39
	mikado.Chr06G1050	Trihelix	39
	mikado.Chr06G1091	LBD	39
	mikado.Chr06G1977	GATA	39
	mikado.Chr06G2052	GATA	39
	mikado.Chr06G314	LBD	39
	mikado.Chr06G389	LBD	39
	mikado.Chr06G396	LBD	39
	mikado.Chr06G698	LBD	39
	mikado.Chr07G154	GATA	39
	mikado.Chr07G2068	Trihelix	39
	mikado.Chr07G543	LBD	39
	mikado.Chr08G1150	GATA	39
	mikado.Chr08G1292	LBD	39
	mikado.Chr08G1294	LBD	39
	mikado.Chr08G163	LBD	39
	mikado.Chr08G1681	LBD	39
	mikado.Chr08G521	LBD	39
	mikado.Chr08G844	Trihelix	39
	mikado.Chr09G1025	Trihelix	39
	mikado.Chr09G364	LBD	39
	mikado.Chr09G600	LBD	39
	mikado.Chr09G763	Trihelix	39
	mikado.Chr10G1505	Trihelix	39
	mikado.Chr10G375	GATA	39
	mikado.Chr10G440	GATA	39
	mikado.Chr10G608	GATA	39
	mikado.Chr10G609	GATA	39
	mikado.Chr10G809	LBD	39
	mikado.Chr11G180	Trihelix	39
	mikado.Chr11G616	Trihelix	39
	mikado.Chr12G1000	LBD	39
	mikado.Chr12G1066	Trihelix	39
	mikado.Chr12G12	LBD	39
	mikado.Chr12G1420	GATA	39
	mikado.Chr12G563	Trihelix	39
	mikado.Chr13G1103	Trihelix	39
	mikado.Chr13G1275	GATA	39
	mikado.Chr13G145	GATA	39
	mikado.Chr13G826	Trihelix	39
	mikado.Chr14G1016	Trihelix	39
	mikado.Chr14G288	Trihelix	39
	mikado.Chr14G292	Trihelix	39
	mikado.Chr14G402	GATA	39
	mikado.Chr14G460	LBD	39
	mikado.Chr14G84	LBD	39
	mikado.Chr15G1032	LBD	39
	mikado.Chr15G397	Trihelix	39
	mikado.Chr15G556	LBD	39
	mikado.Chr15G872	LBD	39
	mikado.Chr16G1058	GATA	39
	mikado.Chr16G122	LBD	39
	mikado.Chr16G147	LBD	39
	mikado.Chr16G148	Trihelix	39
	mikado.Chr16G177	Trihelix	39
	mikado.Chr16G363	Trihelix	39
	mikado.Chr16G365	Trihelix	39
	mikado.Chr16G473	GATA	39
	mikado.Chr16G523	LBD	39
	mikado.Chr16G597	Trihelix	39
	mikado.Chr16G68	LBD	39
	mikado.scaffold76G3	LBD	39
	mikado.Chr01G1283	Dof	38
	mikado.Chr01G1338	Dof	38
	mikado.Chr01G566	Dof	38
	mikado.Chr02G2559	Dof	38
	mikado.Chr02G2700	Dof	38
	mikado.Chr03G1720	Dof	38
	mikado.Chr03G265	Dof	38
	mikado.Chr03G299	Dof	38
	mikado.Chr04G1604	Dof	38
	mikado.Chr04G1607	Dof	38
	mikado.Chr04G1636	Dof	38
	mikado.Chr04G2501	Dof	38
	mikado.Chr04G260	Dof	38
	mikado.Chr05G1792	Dof	38
	mikado.Chr05G242	Dof	38
	mikado.Chr05G419	Dof	38
	mikado.Chr06G1224	Dof	38
	mikado.Chr06G479	Dof	38
	mikado.Chr07G1392	Dof	38
	mikado.Chr07G1546	Dof	38
	mikado.Chr07G1749	Dof	38
	mikado.Chr08G1691	Dof	38
	mikado.Chr08G312	Dof	38
	mikado.Chr09G264	Dof	38
	mikado.Chr09G532	Dof	38
	mikado.Chr09G78	Dof	38
	mikado.Chr10G564	Dof	38
	mikado.Chr10G573	Dof	38
	mikado.Chr10G618	Dof	38
	mikado.Chr11G621	Dof	38
	mikado.Chr11G787	Dof	38
	mikado.Chr11G788	Dof	38
	mikado.Chr13G736	Dof	38
	mikado.Chr14G469	Dof	38
	mikado.Chr15G840	Dof	38
	mikado.Chr16G528	Dof	38
	mikado.Chr16G627	Dof	38
	mikado.Chr16G688	Dof	38
	mikado.Chr01G3237	TCP	27
	mikado.Chr01G421	TCP	27
	mikado.Chr03G1948	TCP	27
	mikado.Chr03G21	TCP	27
	mikado.Chr03G253	TCP	27
	mikado.Chr04G2387	TCP	27
	mikado.Chr05G622	TCP	27
	mikado.Chr06G1083	TCP	27
	mikado.Chr07G1066	TCP	27
	mikado.Chr07G1157	TCP	27
	mikado.Chr07G1304	TCP	27
	mikado.Chr07G1440	TCP	27
	mikado.Chr07G2014	TCP	27
	mikado.Chr07G2055	TCP	27
	mikado.Chr08G1366	TCP	27
	mikado.Chr09G127	TCP	27
	mikado.Chr09G1611	TCP	27
	mikado.Chr09G310	TCP	27
	mikado.Chr09G988	TCP	27
	mikado.Chr11G692	TCP	27
	mikado.Chr13G439	TCP	27
	mikado.Chr15G1081	TCP	27
	mikado.Chr15G1210	TCP	27
	mikado.Chr15G623	TCP	27
	mikado.Chr15G730	TCP	27
	mikado.Chr16G443	TCP	27
	mikado.Chr16G444	TCP	27
	mikado.Chr01G3307	ARF	27
	mikado.Chr01G552	ARF	27
	mikado.Chr02G68	ARF	27
	mikado.Chr03G13	ARF	27
	mikado.Chr03G1687	ARF	27
	mikado.Chr03G1932	ARF	27
	mikado.Chr03G2132	ARF	27
	mikado.Chr03G320	ARF	27
	mikado.Chr04G1017	ARF	27
	mikado.Chr04G1661	ARF	27
	mikado.Chr04G2437	ARF	27
	mikado.Chr05G562	ARF	27
	mikado.Chr05G591	ARF	27
	mikado.Chr07G2059	ARF	27
	mikado.Chr07G263	ARF	27
	mikado.Chr08G1674	ARF	27
	mikado.Chr08G26	ARF	27
	mikado.Chr09G1010	ARF	27
	mikado.Chr09G1539	ARF	27
	mikado.Chr10G341	ARF	27
	mikado.Chr11G745	ARF	27
	mikado.Chr12G1245	ARF	27
	mikado.Chr13G1323	ARF	27
	mikado.Chr13G721	ARF	27
	mikado.Chr14G403	ARF	27
	mikado.Chr15G1246	ARF	27
	mikado.Chr16G474	ARF	27
	mikado.Chr01G1427	AP2	27
	mikado.Chr01G1584	AP2	27
	mikado.Chr01G2891	AP2	27
	mikado.Chr02G1322	AP2	27
	mikado.Chr02G2552	AP2	27
	mikado.Chr02G323	AP2	27
	mikado.Chr02G404	AP2	27
	mikado.Chr04G702	AP2	27
	mikado.Chr04G875	AP2	27
	mikado.Chr05G1474	AP2	27
	mikado.Chr05G528	AP2	27
	mikado.Chr06G203	AP2	27
	mikado.Chr07G1575	AP2	27
	mikado.Chr08G839	AP2	27
	mikado.Chr09G316	AP2	27
	mikado.Chr09G317	AP2	27
	mikado.Chr09G345	AP2	27
	mikado.Chr10G601	AP2	27
	mikado.Chr12G287	AP2	27
	mikado.Chr13G1063	AP2	27
	mikado.Chr14G494	AP2	27
	mikado.Chr15G1048	AP2	27
	mikado.Chr16G532	AP2	27
	mikado.Chr16G699	AP2	27
	mikado.Chr05G25	AP2	27
	mikado.Chr03G632	AP2	27
	mikado.Chr08G721	AP2	27
	mikado.Chr01G1486	MIKC_MADS	26
	mikado.Chr01G1682	MIKC_MADS	26
	mikado.Chr01G1901	MIKC_MADS	26
	mikado.Chr01G2080	MIKC_MADS	26
	mikado.Chr03G133	MIKC_MADS	26
	mikado.Chr03G134	MIKC_MADS	26
	mikado.Chr03G2030	MIKC_MADS	26
	mikado.Chr04G1291	MIKC_MADS	26
	mikado.Chr04G1405	MIKC_MADS	26
	mikado.Chr04G1599	MIKC_MADS	26
	mikado.Chr04G227	MIKC_MADS	26
	mikado.Chr04G2665	MIKC_MADS	26
	mikado.Chr05G11	MIKC_MADS	26
	mikado.Chr06G809	MIKC_MADS	26
	mikado.Chr07G1409	MIKC_MADS	26
	mikado.Chr07G940	MIKC_MADS	26
	mikado.Chr08G1354	MIKC_MADS	26
	mikado.Chr08G1359	MIKC_MADS	26
	mikado.Chr09G89	MIKC_MADS	26
	mikado.Chr09G896	MIKC_MADS	26
	mikado.Chr09G90	MIKC_MADS	26
	mikado.Chr10G384	MIKC_MADS	26
	mikado.Chr10G385	MIKC_MADS	26
	mikado.Chr13G421	MIKC_MADS	26
	mikado.Chr15G1202	MIKC_MADS	26
	mikado.Chr15G702	MIKC_MADS	26
	mikado.Chr01G1628	M-type_MADS	26
	mikado.Chr01G2826	M-type_MADS	26
	mikado.Chr02G1721	M-type_MADS	26
	mikado.Chr02G2187	M-type_MADS	26
	mikado.Chr02G657	M-type_MADS	26
	mikado.Chr03G1634	M-type_MADS	26
	mikado.Chr03G1646	M-type_MADS	26
	mikado.Chr04G1408	M-type_MADS	26
	mikado.Chr04G1409	M-type_MADS	26
	mikado.Chr04G1410	M-type_MADS	26
	mikado.Chr04G2166	M-type_MADS	26
	mikado.Chr04G2603	M-type_MADS	26
	mikado.Chr08G1360	M-type_MADS	26
	mikado.Chr08G53	M-type_MADS	26
	mikado.Chr08G54	M-type_MADS	26
	mikado.Chr09G1684	M-type_MADS	26
	mikado.Chr09G1699	M-type_MADS	26
	mikado.Chr10G635	M-type_MADS	26
	mikado.Chr10G766	M-type_MADS	26
	mikado.Chr10G910	M-type_MADS	26
	mikado.Chr11G1095	M-type_MADS	26
	mikado.Chr11G196	M-type_MADS	26
	mikado.Chr12G1565	M-type_MADS	26
	mikado.Chr12G1608	M-type_MADS	26
	mikado.Chr14G1502	M-type_MADS	26
	mikado.Chr14G916	M-type_MADS	26
	mikado.Chr01G1126	TALE	25
	mikado.Chr01G1248	TALE	25
	mikado.Chr10G403	TALE	25
	mikado.Chr10G509	TALE	25
	mikado.Chr04G123	TALE	25
	mikado.Chr05G253	TALE	25
	mikado.Chr03G1308	TALE	25
	mikado.Chr14G723	TALE	25
	mikado.Chr05G613	TALE	25
	mikado.Chr02G2763	TALE	25
	mikado.Chr04G1701	TALE	25
	mikado.Chr04G211	TALE	25
	mikado.Chr06G2039	TALE	25
	mikado.Chr06G440	TALE	25
	mikado.Chr06G1508	TALE	25
	mikado.Chr07G1786	TALE	25
	mikado.Chr03G598	TALE	25
	mikado.Chr02G1854	TALE	25
	mikado.Chr10G897	TALE	25
	mikado.Chr12G1469	TALE	25
	mikado.Chr08G960	TALE	25
	mikado.Chr08G1362	TALE	25
	mikado.Chr13G427	TALE	25
	mikado.Chr09G568	TALE	25
	mikado.Chr13G952	TALE	25
	mikado.Chr01G1390	HSF	23
	mikado.Chr01G1401	HSF	23
	mikado.Chr01G167	HSF	23
	mikado.Chr02G138	HSF	23
	mikado.Chr02G906	HSF	23
	mikado.Chr03G170	HSF	23
	mikado.Chr03G914	HSF	23
	mikado.Chr04G788	HSF	23
	mikado.Chr04G789	HSF	23
	mikado.Chr04G799	HSF	23
	mikado.Chr05G769	HSF	23
	mikado.Chr06G264	HSF	23
	mikado.Chr07G418	HSF	23
	mikado.Chr08G1422	HSF	23
	mikado.Chr08G155	HSF	23
	mikado.Chr08G482	HSF	23
	mikado.Chr09G1424	HSF	23
	mikado.Chr10G698	HSF	23
	mikado.Chr10G705	HSF	23
	mikado.Chr12G398	HSF	23
	mikado.Chr14G1457	HSF	23
	mikado.Chr16G345	HSF	23
	mikado.scaffold17G7	HSF	23
	mikado.Chr01G690	SBP	21
	mikado.Chr01G736	SBP	21
	mikado.Chr02G1064	SBP	21
	mikado.Chr02G164	SBP	21
	mikado.Chr02G1830	SBP	21
	mikado.Chr02G2088	SBP	21
	mikado.Chr02G303	SBP	21
	mikado.Chr03G1274	SBP	21
	mikado.Chr03G2159	SBP	21
	mikado.Chr04G2181	SBP	21
	mikado.Chr05G1538	SBP	21
	mikado.Chr07G2007	SBP	21
	mikado.Chr07G52	SBP	21
	mikado.Chr08G1144	SBP	21
	mikado.Chr09G903	SBP	21
	mikado.Chr09G94	SBP	21
	mikado.Chr10G123	SBP	21
	mikado.Chr10G22	SBP	21
	mikado.Chr12G1228	SBP	21
	mikado.Chr12G1558	SBP	21
	mikado.Chr13G1431	SBP	21
	mikado.Chr01G3158	ARR-B	16
	mikado.Chr02G338	ARR-B	16
	mikado.Chr02G468	ARR-B	16
	mikado.Chr03G1050	ARR-B	16
	mikado.Chr04G1939	ARR-B	16
	mikado.Chr08G1334	ARR-B	16
	mikado.Chr08G1335	ARR-B	16
	mikado.Chr08G1392	ARR-B	16
	mikado.Chr08G939	ARR-B	16
	mikado.Chr09G741	ARR-B	16
	mikado.Chr12G1416	ARR-B	16
	mikado.Chr13G461	ARR-B	16
	mikado.Chr13G462	ARR-B	16
	mikado.Chr13G973	ARR-B	16
	mikado.Chr15G79	ARR-B	16
	mikado.Chr15G843	ARR-B	16
	mikado.Chr01G827	Nin-like	14
	mikado.Chr02G1395	Nin-like	14
	mikado.Chr03G1637	Nin-like	14
	mikado.Chr03G1693	Nin-like	14
	mikado.Chr03G1702	Nin-like	14
	mikado.Chr03G1995	Nin-like	14
	mikado.Chr03G259	ZF-HD	14
	mikado.Chr03G260	ZF-HD	14
	mikado.Chr03G261	ZF-HD	14
	mikado.Chr04G1436	ZF-HD	14
	mikado.Chr04G1735	ZF-HD	14
	mikado.Chr04G178	ZF-HD	14
	mikado.Chr04G319	ZF-HD	14
	mikado.Chr04G971	ZF-HD	14
	mikado.Chr06G222	Nin-like	14
	mikado.Chr06G638	Nin-like	14
	mikado.Chr07G1559	Nin-like	14
	mikado.Chr07G800	Nin-like	14
	mikado.Chr08G73	Nin-like	14
	mikado.Chr09G1314	ZF-HD	14
	mikado.Chr09G282	Nin-like	14
	mikado.Chr09G288	ZF-HD	14
	mikado.Chr10G108	Nin-like	14
	mikado.Chr10G622	ZF-HD	14
	mikado.Chr12G90	Nin-like	14
	mikado.Chr15G1095	ZF-HD	14
	mikado.Chr15G1096	ZF-HD	14
	mikado.Chr16G695	ZF-HD	14
	mikado.Chr01G2381	NF-YC	13
	mikado.Chr01G2384	NF-YC	13
	mikado.Chr01G3225	NF-YC	13
	mikado.Chr04G736	NF-YC	13
	mikado.Chr05G1693	NF-YC	13
	mikado.Chr05G567	NF-YC	13
	mikado.Chr07G1990	NF-YC	13
	mikado.Chr07G331	NF-YC	13
	mikado.Chr10G1212	NF-YC	13
	mikado.Chr12G1165	NF-YC	13
	mikado.Chr13G526	NF-YC	13
	mikado.Chr15G1191	NF-YC	13
	mikado.Chr16G780	NF-YC	13
	mikado.Chr02G2022	NF-YB	12
	mikado.Chr03G685	NF-YB	12
	mikado.Chr04G2589	NF-YB	12
	mikado.Chr05G534	NF-YB	12
	mikado.Chr06G1619	NF-YB	12
	mikado.Chr07G233	NF-YB	12
	mikado.Chr09G30	NF-YB	12
	mikado.Chr11G1318	NF-YB	12
	mikado.Chr11G1324	NF-YB	12
	mikado.Chr12G1295	NF-YB	12
	mikado.Chr14G483	NF-YB	12
	mikado.Chr15G638	NF-YB	12
	mikado.Chr01G2394	CO-like	12
	mikado.Chr01G2638	CO-like	12
	mikado.Chr02G357	CO-like	12
	mikado.Chr06G1656	CO-like	12
	mikado.Chr07G1344	CO-like	12
	mikado.Chr07G2034	CO-like	12
	mikado.Chr09G71	CO-like	12
	mikado.Chr11G1104	CO-like	12
	mikado.Chr11G1350	CO-like	12
	mikado.Chr12G1255	CO-like	12
	mikado.Chr13G1132	CO-like	12
	mikado.Chr15G566	CO-like	12
	mikado.Chr03G2326	HB-other	12
	mikado.Chr03G2327	HB-other	12
	mikado.Chr03G313	HB-other	12
	mikado.Chr03G763	HB-other	12
	mikado.Chr04G2324	HB-other	12
	mikado.Chr07G221	HB-other	12
	mikado.Chr07G996	HB-other	12
	mikado.Chr08G727	HB-other	12
	mikado.Chr10G763	HB-other	12
	mikado.Chr11G756	HB-other	12
	mikado.Chr13G796	HB-other	12
	mikado.Chr14G1211	HB-other	12
	mikado.Chr02G2547	WOX	11
	mikado.Chr10G723	WOX	11
	mikado.Chr15G278	WOX	11
	mikado.Chr14G575	WOX	11
	mikado.Chr14G177	WOX	11
	mikado.Chr06G1094	WOX	11
	mikado.Chr10G321	WOX	11
	mikado.Chr14G879	WOX	11
	mikado.Chr16G625	WOX	11
	mikado.Chr10G95	WOX	11
	mikado.Chr01G804	WOX	11
	mikado.Chr01G1581	GRF	9
	mikado.Chr01G619	GRF	9
	mikado.Chr01G82	GRF	9
	mikado.Chr02G107	GRF	9
	mikado.Chr03G843	GRF	9
	mikado.Chr06G202	GRF	9
	mikado.Chr10G877	GRF	9
	mikado.Chr13G391	GRF	9
	mikado.Chr14G258	GRF	9
	mikado.Chr01G1069	BBR-BPC	8
	mikado.Chr01G1070	BBR-BPC	8
	mikado.Chr01G115	BBR-BPC	8
	mikado.Chr01G2181	BBR-BPC	8
	mikado.Chr01G2948	E2F/DP	8
	mikado.Chr02G1366	GeBP	8
	mikado.Chr02G2256	CPP	8
	mikado.Chr02G2632	E2F/DP	8
	mikado.Chr02G2658	GeBP	8
	mikado.Chr02G581	CPP	8
	mikado.Chr02G601	CPP	8
	mikado.Chr02G892	E2F/DP	8
	mikado.Chr03G168	BES1	8
	mikado.Chr03G1973	GeBP	8
	mikado.Chr03G2039	BES1	8
	mikado.Chr03G788	BES1	8
	mikado.Chr04G1668	BBR-BPC	8
	mikado.Chr04G1778	BES1	8
	mikado.Chr04G2171	GeBP	8
	mikado.Chr05G1197	BES1	8
	mikado.Chr05G277	E2F/DP	8
	mikado.Chr05G421	E2F/DP	8
	mikado.Chr05G833	GeBP	8
	mikado.Chr06G1013	BES1	8
	mikado.Chr07G398	CPP	8
	mikado.Chr08G1509	BES1	8
	mikado.Chr08G454	CPP	8
	mikado.Chr09G1318	BBR-BPC	8
	mikado.Chr09G1433	GeBP	8
	mikado.Chr10G1630	BBR-BPC	8
	mikado.Chr10G322	E2F/DP	8
	mikado.Chr10G351	BBR-BPC	8
	mikado.Chr12G1071	CPP	8
	mikado.Chr12G1603	GeBP	8
	mikado.Chr13G556	BES1	8
	mikado.Chr13G810	CPP	8
	mikado.Chr13G829	CPP	8
	mikado.Chr15G982	E2F/DP	8
	mikado.Chr16G318	GeBP	8
	mikado.Chr16G429	E2F/DP	8
	mikado.Chr01G1088	DBB	8
	mikado.Chr01G1105	DBB	8
	mikado.Chr04G232	DBB	8
	mikado.Chr06G1001	DBB	8
	mikado.Chr06G1376	DBB	8
	mikado.Chr10G381	DBB	8
	mikado.Chr11G562	DBB	8
	mikado.Chr12G160	DBB	8
	mikado.Chr02G1871	CAMTA	7
	mikado.Chr04G2187	CAMTA	7
	mikado.Chr04G2634	CAMTA	7
	mikado.Chr07G142	CAMTA	7
	mikado.Chr07G1999	CAMTA	7
	mikado.Chr12G1566	CAMTA	7
	mikado.Chr15G1196	CAMTA	7
	mikado.Chr02G981	NF-YA	6
	mikado.Chr05G234	NF-YA	6
	mikado.Chr06G2094	NF-YA	6
	mikado.Chr06G228	NF-YA	6
	mikado.Chr11G390	NF-YA	6
	mikado.Chr14G1026	NF-YA	6
	mikado.Chr01G1110	SRS	5
	mikado.Chr02G826	SRS	5
	mikado.Chr04G1693	SRS	5
	mikado.Chr04G225	SRS	5
	mikado.Chr10G386	SRS	5
	mikado.Chr07G1273	RAV	4
	mikado.Chr15G621	RAV	4
	mikado.Chr09G900	RAV	4
	mikado.Chr07G2002	RAV	4
	mikado.Chr05G223	YABBY	4
	mikado.Chr06G1102	VOZ	4
	mikado.Chr08G1218	YABBY	4
	mikado.Chr09G555	YABBY	4
	mikado.Chr11G735	VOZ	4
	mikado.Chr11G737	VOZ	4
	mikado.Chr11G741	VOZ	4
	mikado.Chr13G867	YABBY	4
	mikado.Chr02G1576	EIL	3
	mikado.Chr05G558	S1Fa-like	3
	mikado.Chr09G822	S1Fa-like	3
	mikado.Chr14G859	EIL	3
	mikado.Chr16G510	S1Fa-like	3
	mikado.Chr16G829	EIL	3
	mikado.Chr03G1023	LSD	3
	mikado.Chr11G345	LSD	3
	mikado.Chr11G852	LSD	3
	mikado.Chr01G2014	Whirly	2
	mikado.Chr03G403	NZZ/SPL	2
	mikado.Chr05G1057	NF-X1	2
	mikado.Chr09G344	Whirly	2
	mikado.Chr10G1153	NZZ/SPL	2
	mikado.Chr15G50	NF-X1	2
	mikado.scaffold112G4	HRT-like	2
	mikado.scaffold112G5	HRT-like	2
	mikado.Chr01G264	STAT	1
	mikado.Chr06G1601	SAP	1
	mikado.Chr07G2079	LFY	1
	mikado.Chr02G258	HB-PHD	1

## Sheet: NAC+TFs
Gene_id	Node1	Gene_id	Node2	PCC
mikado.Chr01G105	G2-like	mikado.Chr03G1821	AktNAC032	0.956975
mikado.Chr01G105	G2-like	mikado.Chr03G1829	AktNAC037	0.965144
mikado.Chr01G105	G2-like	mikado.Chr04G1102	AktNAC042	0.984689
mikado.Chr01G105	G2-like	mikado.Chr11G914	AktNAC084	0.990592
mikado.Chr01G105	G2-like	mikado.Chr13G780	AktNAC089	0.966819
mikado.Chr01G105	G2-like	mikado.Chr14G865	AktNAC093	0.959543
mikado.Chr03G1821	AktNAC032	mikado.Chr03G1827	AktNAC036	0.950052
mikado.Chr03G1821	AktNAC032	mikado.Chr03G1829	AktNAC037	0.982743
mikado.Chr03G1821	AktNAC032	mikado.Chr11G915	AktNAC085	-0.952481
mikado.Chr03G1821	AktNAC032	mikado.Chr13G780	AktNAC089	0.956339
mikado.Chr03G1821	AktNAC032	mikado.Chr14G865	AktNAC093	0.953985
mikado.Chr03G1829	AktNAC037	mikado.Chr04G1102	AktNAC042	0.957911
mikado.Chr03G1829	AktNAC037	mikado.Chr06G1245	AktNAC053	0.970903
mikado.Chr03G1829	AktNAC037	mikado.Chr11G914	AktNAC084	0.970548
mikado.Chr03G1829	AktNAC037	mikado.Chr13G780	AktNAC089	0.965473
mikado.Chr03G1829	AktNAC037	mikado.Chr14G865	AktNAC093	0.958281
mikado.Chr04G1102	AktNAC042	mikado.Chr11G914	AktNAC084	0.989973
mikado.Chr11G914	AktNAC084	mikado.Chr13G780	AktNAC089	0.951515
mikado.Chr01G1067	C3H	mikado.Chr07G1529	AktNAC060	-0.980058
mikado.Chr01G1067	C3H	mikado.Chr09G272	AktNAC071	-0.963038
mikado.Chr01G1067	C3H	mikado.Chr15G1227	AktNAC095	-0.964661
mikado.Chr07G1529	AktNAC060	mikado.Chr09G272	AktNAC071	0.963839
mikado.Chr07G1529	AktNAC060	mikado.Chr15G1227	AktNAC095	0.967964
mikado.Chr01G1068	bZIP	mikado.Chr01G1995	AktNAC002	-0.954806
mikado.Chr01G1068	bZIP	mikado.Chr03G1819	AktNAC030	0.992279
mikado.Chr01G1068	bZIP	mikado.Chr03G1820	AktNAC031	0.951335
mikado.Chr01G1068	bZIP	mikado.Chr03G1821	AktNAC032	0.977813
mikado.Chr01G1068	bZIP	mikado.Chr03G1829	AktNAC037	0.977253
mikado.Chr01G1068	bZIP	mikado.Chr06G1245	AktNAC053	0.953865
mikado.Chr01G1068	bZIP	mikado.Chr11G914	AktNAC084	0.960343
mikado.Chr01G1068	bZIP	mikado.Chr13G780	AktNAC089	0.982413
mikado.Chr01G1068	bZIP	mikado.Chr14G865	AktNAC093	0.98627
mikado.Chr01G1995	AktNAC002	mikado.Chr03G1819	AktNAC030	-0.952903
mikado.Chr01G1995	AktNAC002	mikado.Chr03G1820	AktNAC031	-0.952698
mikado.Chr01G1995	AktNAC002	mikado.Chr03G1829	AktNAC037	-0.968579
mikado.Chr01G1995	AktNAC002	mikado.Chr13G780	AktNAC089	-0.955963
mikado.Chr03G1819	AktNAC030	mikado.Chr03G1821	AktNAC032	0.968248
mikado.Chr03G1819	AktNAC030	mikado.Chr03G1824	AktNAC035	0.960379
mikado.Chr03G1819	AktNAC030	mikado.Chr03G1829	AktNAC037	0.972637
mikado.Chr03G1819	AktNAC030	mikado.Chr06G1245	AktNAC053	0.96881
mikado.Chr03G1819	AktNAC030	mikado.Chr13G780	AktNAC089	0.981351
mikado.Chr03G1819	AktNAC030	mikado.Chr14G865	AktNAC093	0.977494
mikado.Chr03G1820	AktNAC031	mikado.Chr03G1821	AktNAC032	0.965529
mikado.Chr03G1820	AktNAC031	mikado.Chr03G1829	AktNAC037	0.962224
mikado.Chr03G1820	AktNAC031	mikado.Chr04G1102	AktNAC042	0.95427
mikado.Chr03G1820	AktNAC031	mikado.Chr11G914	AktNAC084	0.956923
mikado.Chr03G1820	AktNAC031	mikado.Chr13G780	AktNAC089	0.966224
mikado.Chr06G1245	AktNAC053	mikado.Chr14G865	AktNAC093	0.957782
mikado.Chr01G1126	TALE	mikado.Chr01G3072	AktNAC011	-0.984678
mikado.Chr01G115	BBR-BPC	mikado.Chr03G1821	AktNAC032	0.959523
mikado.Chr01G115	BBR-BPC	mikado.Chr07G1279	AktNAC058	0.966537
mikado.Chr01G115	BBR-BPC	mikado.Chr13G780	AktNAC089	0.964053
mikado.Chr07G1279	AktNAC058	mikado.Chr11G915	AktNAC085	-0.964451
mikado.Chr01G1196	GRAS	mikado.Chr03G1819	AktNAC030	0.993875
mikado.Chr01G1196	GRAS	mikado.Chr03G1824	AktNAC035	0.955797
mikado.Chr01G1196	GRAS	mikado.Chr13G780	AktNAC089	0.973757
mikado.Chr01G1196	GRAS	mikado.Chr14G865	AktNAC093	0.958809
mikado.Chr03G1824	AktNAC035	mikado.Chr06G1245	AktNAC053	0.953775
mikado.Chr03G1824	AktNAC035	mikado.Chr14G865	AktNAC093	0.96457
mikado.Chr01G1338	Dof	mikado.Chr03G1819	AktNAC030	-0.964827
mikado.Chr01G1338	Dof	mikado.Chr03G1820	AktNAC031	-0.964412
mikado.Chr01G1338	Dof	mikado.Chr03G1821	AktNAC032	-0.971925
mikado.Chr01G1338	Dof	mikado.Chr03G1829	AktNAC037	-0.956756
mikado.Chr01G1338	Dof	mikado.Chr11G915	AktNAC085	0.984143
mikado.Chr01G1338	Dof	mikado.Chr13G780	AktNAC089	-0.954935
mikado.Chr01G1338	Dof	mikado.Chr14G865	AktNAC093	-0.951855
mikado.Chr01G1429	ERF	mikado.Chr07G1529	AktNAC060	0.951185
mikado.Chr01G1429	ERF	mikado.Chr15G1227	AktNAC095	0.956245
mikado.Chr01G1457	MYB	mikado.Chr02G2236	AktNAC023	0.953188
mikado.Chr01G1581	GRF	mikado.Chr03G343	AktNAC040	-0.956439
mikado.Chr01G167	HSF	mikado.Chr03G1822	AktNAC033	0.952343
mikado.Chr01G1682	MIKC_MADS	mikado.Chr07G1279	AktNAC058	0.972771
mikado.Chr01G1780	ERF	mikado.Chr03G1819	AktNAC030	0.975648
mikado.Chr01G1780	ERF	mikado.Chr03G1821	AktNAC032	0.952652
mikado.Chr01G1780	ERF	mikado.Chr03G1827	AktNAC036	0.97066
mikado.Chr01G1780	ERF	mikado.Chr03G1829	AktNAC037	0.985306
mikado.Chr01G1780	ERF	mikado.Chr04G1102	AktNAC042	0.951233
mikado.Chr01G1780	ERF	mikado.Chr06G1245	AktNAC053	0.984113
mikado.Chr01G1780	ERF	mikado.Chr11G914	AktNAC084	0.973611
mikado.Chr01G1780	ERF	mikado.Chr13G780	AktNAC089	0.967684
mikado.Chr01G1780	ERF	mikado.Chr14G865	AktNAC093	0.969766
mikado.Chr03G1827	AktNAC036	mikado.Chr03G1829	AktNAC037	0.981414
mikado.Chr03G1827	AktNAC036	mikado.Chr04G1102	AktNAC042	0.955234
mikado.Chr03G1827	AktNAC036	mikado.Chr06G1245	AktNAC053	0.951607
mikado.Chr03G1827	AktNAC036	mikado.Chr11G914	AktNAC084	0.972177
mikado.Chr01G193	bHLH	mikado.Chr03G1819	AktNAC030	0.952796
mikado.Chr01G193	bHLH	mikado.Chr03G1824	AktNAC035	0.955311
mikado.Chr01G1951	GRAS	mikado.Chr01G1995	AktNAC002	0.966757
mikado.Chr01G1951	GRAS	mikado.Chr03G1819	AktNAC030	-0.988937
mikado.Chr01G1951	GRAS	mikado.Chr03G1820	AktNAC031	-0.950788
mikado.Chr01G1951	GRAS	mikado.Chr03G1821	AktNAC032	-0.960094
mikado.Chr01G1951	GRAS	mikado.Chr03G1829	AktNAC037	-0.960507
mikado.Chr01G1951	GRAS	mikado.Chr13G780	AktNAC089	-0.973901
mikado.Chr01G2080	MIKC_MADS	mikado.Chr03G1819	AktNAC030	0.965671
mikado.Chr01G2080	MIKC_MADS	mikado.Chr03G1820	AktNAC031	0.967017
mikado.Chr01G2080	MIKC_MADS	mikado.Chr03G1821	AktNAC032	0.993664
mikado.Chr01G2080	MIKC_MADS	mikado.Chr03G1827	AktNAC036	0.965603
mikado.Chr01G2080	MIKC_MADS	mikado.Chr03G1829	AktNAC037	0.98965
mikado.Chr01G2080	MIKC_MADS	mikado.Chr04G1102	AktNAC042	0.969118
mikado.Chr01G2080	MIKC_MADS	mikado.Chr11G914	AktNAC084	0.972248
mikado.Chr01G2080	MIKC_MADS	mikado.Chr11G915	AktNAC085	-0.951773
mikado.Chr01G2080	MIKC_MADS	mikado.Chr13G780	AktNAC089	0.960039
mikado.Chr01G2080	MIKC_MADS	mikado.Chr14G865	AktNAC093	0.962669
mikado.Chr01G2145	FAR1	mikado.Chr03G1819	AktNAC030	-0.979284
mikado.Chr01G2145	FAR1	mikado.Chr03G1821	AktNAC032	-0.960893
mikado.Chr01G2145	FAR1	mikado.Chr06G1245	AktNAC053	-0.95282
mikado.Chr01G2145	FAR1	mikado.Chr14G865	AktNAC093	-0.954719
mikado.Chr01G2381	NF-YC	mikado.Chr11G915	AktNAC085	0.963454
mikado.Chr01G2384	NF-YC	mikado.Chr07G1529	AktNAC060	0.968986
mikado.Chr01G2384	NF-YC	mikado.Chr15G1227	AktNAC095	0.984477
mikado.Chr01G2394	CO-like	mikado.Chr03G1821	AktNAC032	0.969331
mikado.Chr01G2513	LBD	mikado.Chr03G1819	AktNAC030	-0.974601
mikado.Chr01G2513	LBD	mikado.Chr03G1820	AktNAC031	-0.973532
mikado.Chr01G2513	LBD	mikado.Chr03G1821	AktNAC032	-0.990142
mikado.Chr01G2513	LBD	mikado.Chr03G1829	AktNAC037	-0.973607
mikado.Chr01G2513	LBD	mikado.Chr04G1102	AktNAC042	-0.956012
mikado.Chr01G2513	LBD	mikado.Chr07G1279	AktNAC058	-0.961171
mikado.Chr01G2513	LBD	mikado.Chr11G914	AktNAC084	-0.958751
mikado.Chr01G2513	LBD	mikado.Chr11G915	AktNAC085	0.970737
mikado.Chr01G2513	LBD	mikado.Chr13G780	AktNAC089	-0.975346
mikado.Chr01G2513	LBD	mikado.Chr14G865	AktNAC093	-0.960671
mikado.Chr01G264	STAT	mikado.Chr11G914	AktNAC084	0.952933
mikado.Chr01G2869	bHLH	mikado.Chr07G1279	AktNAC058	0.988789
mikado.Chr01G2869	bHLH	mikado.Chr11G915	AktNAC085	-0.967513
mikado.Chr01G2874	HD-ZIP	mikado.Chr05G680	AktNAC050	-0.967452
mikado.Chr01G2874	HD-ZIP	mikado.Chr07G1529	AktNAC060	0.968838
mikado.Chr01G2874	HD-ZIP	mikado.Chr15G1227	AktNAC095	0.981437
mikado.Chr05G680	AktNAC050	mikado.Chr15G1227	AktNAC095	-0.975076
mikado.Chr01G2916	C2H2	mikado.Chr07G1529	AktNAC060	-0.954424
mikado.Chr01G2916	C2H2	mikado.Chr15G1227	AktNAC095	-0.952
mikado.Chr01G2939	MYB_related	mikado.Chr03G1819	AktNAC030	0.980375
mikado.Chr01G2939	MYB_related	mikado.Chr03G1824	AktNAC035	0.984731
mikado.Chr01G2939	MYB_related	mikado.Chr06G1245	AktNAC053	0.955976
mikado.Chr01G2939	MYB_related	mikado.Chr14G865	AktNAC093	0.963256
mikado.Chr01G3171	bHLH	mikado.Chr11G915	AktNAC085	0.981725
mikado.Chr01G3304	bHLH	mikado.Chr03G1819	AktNAC030	-0.966672
mikado.Chr01G3304	bHLH	mikado.Chr14G865	AktNAC093	-0.97838
mikado.Chr01G3307	ARF	mikado.Chr03G1819	AktNAC030	0.953777
mikado.Chr01G3307	ARF	mikado.Chr03G1821	AktNAC032	0.955075
mikado.Chr01G3307	ARF	mikado.Chr11G915	AktNAC085	-0.953363
mikado.Chr01G340	ERF	mikado.Chr03G1819	AktNAC030	0.974504
mikado.Chr01G340	ERF	mikado.Chr03G1824	AktNAC035	0.993712
mikado.Chr01G340	ERF	mikado.Chr06G1245	AktNAC053	0.957859
mikado.Chr01G340	ERF	mikado.Chr13G780	AktNAC089	0.95009
mikado.Chr01G340	ERF	mikado.Chr14G865	AktNAC093	0.95595
mikado.Chr01G552	ARF	mikado.Chr03G1819	AktNAC030	0.978025
mikado.Chr01G552	ARF	mikado.Chr03G1820	AktNAC031	0.953104
mikado.Chr01G552	ARF	mikado.Chr03G1821	AktNAC032	0.986033
mikado.Chr01G552	ARF	mikado.Chr03G1829	AktNAC037	0.964048
mikado.Chr01G552	ARF	mikado.Chr11G915	AktNAC085	-0.961918
mikado.Chr01G552	ARF	mikado.Chr13G780	AktNAC089	0.959731
mikado.Chr01G552	ARF	mikado.Chr14G865	AktNAC093	0.951643
mikado.Chr01G611	bHLH	mikado.Chr03G1821	AktNAC032	0.956169
mikado.Chr01G611	bHLH	mikado.Chr07G1279	AktNAC058	0.962084
mikado.Chr01G611	bHLH	mikado.Chr11G915	AktNAC085	-0.953768
mikado.Chr01G717	HD-ZIP	mikado.Chr03G1819	AktNAC030	0.966519
mikado.Chr01G717	HD-ZIP	mikado.Chr13G780	AktNAC089	0.962495
mikado.Chr01G82	GRF	mikado.Chr03G1819	AktNAC030	0.966416
mikado.Chr01G82	GRF	mikado.Chr03G1820	AktNAC031	0.95313
mikado.Chr01G82	GRF	mikado.Chr03G1821	AktNAC032	0.954296
mikado.Chr01G82	GRF	mikado.Chr03G1827	AktNAC036	0.966673
mikado.Chr01G82	GRF	mikado.Chr03G1829	AktNAC037	0.979473
mikado.Chr01G82	GRF	mikado.Chr04G1102	AktNAC042	0.972655
mikado.Chr01G82	GRF	mikado.Chr06G1245	AktNAC053	0.956949
mikado.Chr01G82	GRF	mikado.Chr11G914	AktNAC084	0.991807
mikado.Chr01G82	GRF	mikado.Chr13G780	AktNAC089	0.967556
mikado.Chr01G82	GRF	mikado.Chr14G865	AktNAC093	0.974245
mikado.Chr01G827	Nin-like	mikado.Chr11G915	AktNAC085	0.96477
mikado.Chr02G1064	SBP	mikado.Chr07G1279	AktNAC058	0.952313
mikado.Chr02G1147	GATA	mikado.Chr03G1819	AktNAC030	0.953317
mikado.Chr02G1147	GATA	mikado.Chr03G1820	AktNAC031	0.954383
mikado.Chr02G1147	GATA	mikado.Chr07G1279	AktNAC058	0.966294
mikado.Chr02G1147	GATA	mikado.Chr13G780	AktNAC089	0.973917
mikado.Chr02G1152	bHLH	mikado.Chr03G1819	AktNAC030	-0.981577
mikado.Chr02G1152	bHLH	mikado.Chr03G1821	AktNAC032	-0.973037
mikado.Chr02G1152	bHLH	mikado.Chr03G1829	AktNAC037	-0.951481
mikado.Chr02G1152	bHLH	mikado.Chr11G915	AktNAC085	0.952197
mikado.Chr02G1152	bHLH	mikado.Chr14G865	AktNAC093	-0.971968
mikado.Chr02G1576	EIL	mikado.Chr03G1819	AktNAC030	0.989849
mikado.Chr02G1576	EIL	mikado.Chr03G1824	AktNAC035	0.953972
mikado.Chr02G1576	EIL	mikado.Chr13G780	AktNAC089	0.987024
mikado.Chr02G1576	EIL	mikado.Chr14G865	AktNAC093	0.955691
mikado.Chr02G1715	bHLH	mikado.Chr07G1279	AktNAC058	0.985179
mikado.Chr02G1922	ERF	mikado.Chr03G1819	AktNAC030	-0.958708
mikado.Chr02G1922	ERF	mikado.Chr03G1824	AktNAC035	-0.987416
mikado.Chr02G1922	ERF	mikado.Chr06G1245	AktNAC053	-0.951301
mikado.Chr02G2040	C3H	mikado.Chr03G1819	AktNAC030	0.955459
mikado.Chr02G2040	C3H	mikado.Chr06G1245	AktNAC053	0.974322
mikado.Chr02G2040	C3H	mikado.Chr14G865	AktNAC093	0.956778
mikado.Chr02G2088	SBP	mikado.Chr03G1819	AktNAC030	0.967907
mikado.Chr02G2088	SBP	mikado.Chr03G1820	AktNAC031	0.951129
mikado.Chr02G2088	SBP	mikado.Chr03G1821	AktNAC032	0.956586
mikado.Chr02G2088	SBP	mikado.Chr03G1827	AktNAC036	0.979494
mikado.Chr02G2088	SBP	mikado.Chr03G1829	AktNAC037	0.987288
mikado.Chr02G2088	SBP	mikado.Chr04G1102	AktNAC042	0.960322
mikado.Chr02G2088	SBP	mikado.Chr06G1245	AktNAC053	0.975087
mikado.Chr02G2088	SBP	mikado.Chr11G914	AktNAC084	0.979899
mikado.Chr02G2088	SBP	mikado.Chr13G780	AktNAC089	0.970976
mikado.Chr02G2088	SBP	mikado.Chr14G865	AktNAC093	0.959581
mikado.Chr02G2260	Trihelix	mikado.Chr03G1824	AktNAC035	0.989548
mikado.Chr02G2324	WRKY	mikado.Chr03G1819	AktNAC030	0.982346
mikado.Chr02G2324	WRKY	mikado.Chr03G1820	AktNAC031	0.969516
mikado.Chr02G2324	WRKY	mikado.Chr03G1821	AktNAC032	0.983965
mikado.Chr02G2324	WRKY	mikado.Chr03G1829	AktNAC037	0.982067
mikado.Chr02G2324	WRKY	mikado.Chr04G1102	AktNAC042	0.964339
mikado.Chr02G2324	WRKY	mikado.Chr11G914	AktNAC084	0.975058
mikado.Chr02G2324	WRKY	mikado.Chr11G915	AktNAC085	-0.960581
mikado.Chr02G2324	WRKY	mikado.Chr13G780	AktNAC089	0.981298
mikado.Chr02G2324	WRKY	mikado.Chr14G865	AktNAC093	0.976492
mikado.Chr02G2464	bZIP	mikado.Chr07G1279	AktNAC058	0.968879
mikado.Chr02G2507	C2H2	mikado.Chr03G1827	AktNAC036	0.958939
mikado.Chr02G2507	C2H2	mikado.Chr04G1102	AktNAC042	0.952869
mikado.Chr02G2507	C2H2	mikado.Chr11G914	AktNAC084	0.955453
mikado.Chr02G2550	MYB_related	mikado.Chr03G1819	AktNAC030	0.962396
mikado.Chr02G2552	AP2	mikado.Chr03G1819	AktNAC030	0.961948
mikado.Chr02G2552	AP2	mikado.Chr03G1820	AktNAC031	0.965161
mikado.Chr02G2552	AP2	mikado.Chr03G1821	AktNAC032	0.992799
mikado.Chr02G2552	AP2	mikado.Chr03G1829	AktNAC037	0.974131
mikado.Chr02G2552	AP2	mikado.Chr07G1279	AktNAC058	0.957422
mikado.Chr02G2552	AP2	mikado.Chr11G915	AktNAC085	-0.950417
mikado.Chr02G2552	AP2	mikado.Chr13G780	AktNAC089	0.957104
mikado.Chr02G2559	Dof	mikado.Chr03G1819	AktNAC030	-0.95138
mikado.Chr02G2559	Dof	mikado.Chr03G1820	AktNAC031	-0.959746
mikado.Chr02G2559	Dof	mikado.Chr03G1821	AktNAC032	-0.989027
mikado.Chr02G2559	Dof	mikado.Chr03G1829	AktNAC037	-0.966269
mikado.Chr02G2559	Dof	mikado.Chr07G1279	AktNAC058	-0.970598
mikado.Chr02G2559	Dof	mikado.Chr11G915	AktNAC085	0.966612
mikado.Chr02G2559	Dof	mikado.Chr13G780	AktNAC089	-0.950869
mikado.Chr02G2606	HD-ZIP	mikado.Chr03G1821	AktNAC032	0.956525
mikado.Chr02G2606	HD-ZIP	mikado.Chr07G1279	AktNAC058	0.960425
mikado.Chr02G2606	HD-ZIP	mikado.Chr11G915	AktNAC085	-0.952835
mikado.Chr02G2610	GATA	mikado.Chr03G1669	AktNAC025	0.970322
mikado.Chr02G2716	MYB	mikado.Chr03G1819	AktNAC030	0.952788
mikado.Chr02G2716	MYB	mikado.Chr13G780	AktNAC089	0.969032
mikado.Chr02G2738	G2-like	mikado.Chr04G1102	AktNAC042	0.960013
mikado.Chr02G2738	G2-like	mikado.Chr11G914	AktNAC084	0.966194
mikado.Chr02G2738	G2-like	mikado.Chr13G780	AktNAC089	0.951049
mikado.Chr02G424	bZIP	mikado.Chr03G1819	AktNAC030	-0.983135
mikado.Chr02G424	bZIP	mikado.Chr03G1824	AktNAC035	-0.98423
mikado.Chr02G424	bZIP	mikado.Chr06G1245	AktNAC053	-0.967753
mikado.Chr02G424	bZIP	mikado.Chr14G865	AktNAC093	-0.976722
mikado.Chr02G581	CPP	mikado.Chr07G1529	AktNAC060	-0.974113
mikado.Chr02G581	CPP	mikado.Chr15G1227	AktNAC095	-0.969642
mikado.Chr02G601	CPP	mikado.Chr07G1279	AktNAC058	0.966083
mikado.Chr02G68	ARF	mikado.Chr03G1820	AktNAC031	0.972267
mikado.Chr02G68	ARF	mikado.Chr03G1821	AktNAC032	0.984135
mikado.Chr02G68	ARF	mikado.Chr03G1829	AktNAC037	0.957314
mikado.Chr02G68	ARF	mikado.Chr07G1279	AktNAC058	0.97623
mikado.Chr02G68	ARF	mikado.Chr11G915	AktNAC085	-0.982826
mikado.Chr02G68	ARF	mikado.Chr13G780	AktNAC089	0.952891
mikado.Chr02G809	Trihelix	mikado.Chr10G712	AktNAC080	0.957282
mikado.Chr02G826	SRS	mikado.Chr11G914	AktNAC084	0.951343
mikado.Chr02G863	GRAS	mikado.Chr03G1819	AktNAC030	-0.991008
mikado.Chr02G863	GRAS	mikado.Chr03G1821	AktNAC032	-0.971302
mikado.Chr02G863	GRAS	mikado.Chr03G1824	AktNAC035	-0.950432
mikado.Chr02G863	GRAS	mikado.Chr03G1829	AktNAC037	-0.97163
mikado.Chr02G863	GRAS	mikado.Chr06G1245	AktNAC053	-0.954557
mikado.Chr02G863	GRAS	mikado.Chr11G914	AktNAC084	-0.950121
mikado.Chr02G863	GRAS	mikado.Chr13G780	AktNAC089	-0.983606
mikado.Chr02G863	GRAS	mikado.Chr14G865	AktNAC093	-0.980554
mikado.Chr02G892	E2F/DP	mikado.Chr03G1822	AktNAC033	0.990349
mikado.Chr02G981	NF-YA	mikado.Chr03G1819	AktNAC030	-0.959222
mikado.Chr02G981	NF-YA	mikado.Chr03G1824	AktNAC035	-0.983276
mikado.Chr02G985	C3H	mikado.Chr03G1820	AktNAC031	0.960915
mikado.Chr02G985	C3H	mikado.Chr04G1102	AktNAC042	0.971224
mikado.Chr02G985	C3H	mikado.Chr11G914	AktNAC084	0.97351
mikado.Chr02G985	C3H	mikado.Chr11G915	AktNAC085	-0.950119
mikado.Chr02G985	C3H	mikado.Chr13G780	AktNAC089	0.960713
mikado.Chr03G1023	LSD	mikado.Chr03G1819	AktNAC030	0.970133
mikado.Chr03G1023	LSD	mikado.Chr03G1821	AktNAC032	0.958829
mikado.Chr03G1023	LSD	mikado.Chr11G915	AktNAC085	-0.954185
mikado.Chr03G1050	ARR-B	mikado.Chr15G1227	AktNAC095	0.961889
mikado.Chr03G1203	ERF	mikado.Chr07G1529	AktNAC060	0.985337
mikado.Chr03G1203	ERF	mikado.Chr15G1227	AktNAC095	0.968759
mikado.Chr03G1208	ERF	mikado.Chr03G1819	AktNAC030	0.980614
mikado.Chr03G1208	ERF	mikado.Chr03G1824	AktNAC035	0.978174
mikado.Chr03G1208	ERF	mikado.Chr03G1829	AktNAC037	0.956065
mikado.Chr03G1208	ERF	mikado.Chr06G1245	AktNAC053	0.971462
mikado.Chr03G1208	ERF	mikado.Chr13G780	AktNAC089	0.969968
mikado.Chr03G1208	ERF	mikado.Chr14G865	AktNAC093	0.962889
mikado.Chr03G134	MIKC_MADS	mikado.Chr11G914	AktNAC084	0.950005
mikado.Chr03G134	MIKC_MADS	mikado.Chr14G865	AktNAC093	0.97488
mikado.Chr03G1646	M-type_MADS	mikado.Chr07G1279	AktNAC058	0.953483
mikado.Chr03G1651	C2H2	mikado.Chr03G1820	AktNAC031	0.959303
mikado.Chr03G1651	C2H2	mikado.Chr03G1821	AktNAC032	0.954522
mikado.Chr03G1651	C2H2	mikado.Chr04G1102	AktNAC042	0.974077
mikado.Chr03G1651	C2H2	mikado.Chr11G914	AktNAC084	0.956506
mikado.Chr03G168	BES1	mikado.Chr03G1824	AktNAC035	-0.977069
mikado.Chr03G1702	Nin-like	mikado.Chr03G1827	AktNAC036	0.962001
mikado.Chr03G1702	Nin-like	mikado.Chr03G1829	AktNAC037	0.962322
mikado.Chr03G1702	Nin-like	mikado.Chr06G1245	AktNAC053	0.963384
mikado.Chr03G1761	bHLH	mikado.Chr03G1820	AktNAC031	0.97433
mikado.Chr03G1761	bHLH	mikado.Chr03G1821	AktNAC032	0.975374
mikado.Chr03G1761	bHLH	mikado.Chr03G1829	AktNAC037	0.958811
mikado.Chr03G1761	bHLH	mikado.Chr04G1102	AktNAC042	0.970806
mikado.Chr03G1761	bHLH	mikado.Chr05G680	AktNAC050	0.971867
mikado.Chr03G1761	bHLH	mikado.Chr11G914	AktNAC084	0.963673
mikado.Chr03G1761	bHLH	mikado.Chr15G1227	AktNAC095	-0.952045
mikado.Chr03G1809	MYB_related	mikado.Chr03G1827	AktNAC036	0.978222
mikado.Chr03G1809	MYB_related	mikado.Chr03G1829	AktNAC037	0.951488
mikado.Chr03G1809	MYB_related	mikado.Chr04G1102	AktNAC042	0.971203
mikado.Chr03G1809	MYB_related	mikado.Chr11G914	AktNAC084	0.98599
mikado.Chr03G1948	TCP	mikado.Chr13G780	AktNAC089	0.952214
mikado.Chr03G1948	TCP	mikado.Chr14G865	AktNAC093	0.95277
mikado.Chr03G2132	ARF	mikado.Chr07G1529	AktNAC060	-0.967946
mikado.Chr03G2326	HB-other	mikado.Chr05G680	AktNAC050	0.964564
mikado.Chr03G2326	HB-other	mikado.Chr15G1227	AktNAC095	-0.970444
mikado.Chr03G2471	FAR1	mikado.Chr09G272	AktNAC071	-0.959006
mikado.Chr03G263	ERF	mikado.Chr04G1102	AktNAC042	0.970414
mikado.Chr03G263	ERF	mikado.Chr06G1245	AktNAC053	0.969713
mikado.Chr03G263	ERF	mikado.Chr11G914	AktNAC084	0.981375
mikado.Chr03G263	ERF	mikado.Chr13G780	AktNAC089	0.957712
mikado.Chr03G263	ERF	mikado.Chr14G865	AktNAC093	0.970182
mikado.Chr03G280	bZIP	mikado.Chr06G1245	AktNAC053	-0.979182
mikado.Chr03G280	bZIP	mikado.Chr13G780	AktNAC089	-0.980227
mikado.Chr03G280	bZIP	mikado.Chr14G865	AktNAC093	-0.969714
mikado.Chr03G301	ERF	mikado.Chr13G780	AktNAC089	0.972739
mikado.Chr03G301	ERF	mikado.Chr14G865	AktNAC093	0.963514
mikado.Chr03G320	ARF	mikado.Chr06G1245	AktNAC053	-0.954596
mikado.Chr03G320	ARF	mikado.Chr13G780	AktNAC089	-0.966845
mikado.Chr03G320	ARF	mikado.Chr14G865	AktNAC093	-0.955572
mikado.Chr03G403	NZZ/SPL	mikado.Chr04G1102	AktNAC042	0.95121
mikado.Chr03G403	NZZ/SPL	mikado.Chr11G914	AktNAC084	0.972233
mikado.Chr03G547	MYB	mikado.Chr05G680	AktNAC050	0.980361
mikado.Chr03G547	MYB	mikado.Chr07G1529	AktNAC060	-0.95343
mikado.Chr03G547	MYB	mikado.Chr15G1227	AktNAC095	-0.983894
mikado.Chr03G605	C3H	mikado.Chr04G1102	AktNAC042	0.961585
mikado.Chr03G605	C3H	mikado.Chr11G914	AktNAC084	0.983115
mikado.Chr03G605	C3H	mikado.Chr13G780	AktNAC089	0.977381
mikado.Chr03G605	C3H	mikado.Chr14G865	AktNAC093	0.976389
mikado.Chr03G788	BES1	mikado.Chr07G1529	AktNAC060	-0.960372
mikado.Chr04G1307	ERF	mikado.Chr06G1245	AktNAC053	0.971744
mikado.Chr04G1307	ERF	mikado.Chr14G865	AktNAC093	0.963266
mikado.Chr04G1405	MIKC_MADS	mikado.Chr06G1245	AktNAC053	0.952903
mikado.Chr04G1495	MYB	mikado.Chr11G915	AktNAC085	-0.959938
mikado.Chr04G1495	MYB	mikado.Chr13G780	AktNAC089	0.971904
mikado.Chr04G1607	Dof	mikado.Chr14G865	AktNAC093	-0.95605
mikado.Chr04G1750	GRAS	mikado.Chr07G1279	AktNAC058	-0.967217
mikado.Chr04G178	ZF-HD	mikado.Chr07G1279	AktNAC058	-0.953522
mikado.Chr04G178	ZF-HD	mikado.Chr13G780	AktNAC089	-0.957255
mikado.Chr04G2027	MYB	mikado.Chr07G1529	AktNAC060	0.984944
mikado.Chr04G2027	MYB	mikado.Chr15G1227	AktNAC095	0.960209
mikado.Chr04G2099	FAR1	mikado.Chr13G780	AktNAC089	-0.968226
mikado.Chr04G2099	FAR1	mikado.Chr14G865	AktNAC093	-0.973054
mikado.Chr04G2181	SBP	mikado.Chr07G1279	AktNAC058	0.954972
mikado.Chr04G2181	SBP	mikado.Chr11G915	AktNAC085	-0.963864
mikado.Chr04G2336	MYB_related	mikado.Chr05G680	AktNAC050	0.965901
mikado.Chr04G2336	MYB_related	mikado.Chr07G1529	AktNAC060	-0.952377
mikado.Chr04G2336	MYB_related	mikado.Chr15G1227	AktNAC095	-0.966875
mikado.Chr04G238	bZIP	mikado.Chr05G680	AktNAC050	0.972763
mikado.Chr04G238	bZIP	mikado.Chr07G1529	AktNAC060	-0.979545
mikado.Chr04G238	bZIP	mikado.Chr15G1227	AktNAC095	-0.980185
mikado.Chr04G2500	MYB	mikado.Chr06G1245	AktNAC053	0.964224
mikado.Chr04G2634	CAMTA	mikado.Chr06G1245	AktNAC053	0.966752
mikado.Chr04G2634	CAMTA	mikado.Chr13G780	AktNAC089	0.977609
mikado.Chr04G2634	CAMTA	mikado.Chr14G865	AktNAC093	0.968392
mikado.Chr04G2651	HD-ZIP	mikado.Chr11G914	AktNAC084	0.976336
mikado.Chr04G2651	HD-ZIP	mikado.Chr11G915	AktNAC085	-0.955297
mikado.Chr04G2651	HD-ZIP	mikado.Chr13G780	AktNAC089	0.981396
mikado.Chr04G2651	HD-ZIP	mikado.Chr14G865	AktNAC093	0.960191
mikado.Chr04G2684	bHLH	mikado.Chr07G2028	AktNAC062	-0.952175
mikado.Chr07G2028	AktNAC062	mikado.Chr09G272	AktNAC071	0.959311
mikado.Chr04G309	GATA	mikado.Chr13G780	AktNAC089	0.967092
mikado.Chr04G309	GATA	mikado.Chr14G865	AktNAC093	0.954976
mikado.Chr04G38	bZIP	mikado.Chr05G680	AktNAC050	0.951662
mikado.Chr04G38	bZIP	mikado.Chr07G1529	AktNAC060	-0.958321
mikado.Chr04G38	bZIP	mikado.Chr15G1227	AktNAC095	-0.967963
mikado.Chr04G387	B3	mikado.Chr11G914	AktNAC084	0.953248
mikado.Chr04G418	bZIP	mikado.Chr13G780	AktNAC089	0.971283
mikado.Chr04G418	bZIP	mikado.Chr14G865	AktNAC093	0.957153
mikado.Chr04G468	bHLH	mikado.Chr06G1245	AktNAC053	-0.952426
mikado.Chr04G788	HSF	mikado.Chr07G1279	AktNAC058	0.966977
mikado.Chr04G788	HSF	mikado.Chr11G915	AktNAC085	-0.96002
mikado.Chr04G963	bHLH	mikado.Chr14G865	AktNAC093	0.981705
mikado.Chr05G1009	C2H2	mikado.Chr11G914	AktNAC084	-0.958608
mikado.Chr05G1009	C2H2	mikado.Chr11G915	AktNAC085	0.982953
mikado.Chr05G1009	C2H2	mikado.Chr13G780	AktNAC089	-0.956314
mikado.Chr05G1009	C2H2	mikado.Chr14G865	AktNAC093	-0.968273
mikado.Chr05G1070	C3H	mikado.Chr06G1245	AktNAC053	0.963203
mikado.Chr05G1070	C3H	mikado.Chr13G780	AktNAC089	0.980441
mikado.Chr05G1070	C3H	mikado.Chr14G865	AktNAC093	0.979265
mikado.Chr05G11	MIKC_MADS	mikado.Chr06G1245	AktNAC053	-0.951779
mikado.Chr05G1127	bZIP	mikado.Chr06G1245	AktNAC053	0.955921
mikado.Chr05G1127	bZIP	mikado.Chr13G780	AktNAC089	0.978203
mikado.Chr05G1127	bZIP	mikado.Chr14G865	AktNAC093	0.974144
mikado.Chr05G1587	C2H2	mikado.Chr05G680	AktNAC050	-0.950109
mikado.Chr05G1587	C2H2	mikado.Chr15G1227	AktNAC095	0.958641
mikado.Chr05G1606	GATA	mikado.Chr14G865	AktNAC093	-0.955324
mikado.Chr05G1792	Dof	mikado.Chr11G914	AktNAC084	0.950036
mikado.Chr05G1792	Dof	mikado.Chr11G915	AktNAC085	-0.968685
mikado.Chr05G1792	Dof	mikado.Chr14G865	AktNAC093	0.95725
mikado.Chr05G1795	MYB	mikado.Chr11G914	AktNAC084	-0.956738
mikado.Chr05G1795	MYB	mikado.Chr13G780	AktNAC089	-0.954319
mikado.Chr05G296	B3	mikado.Chr07G1529	AktNAC060	0.994325
mikado.Chr05G296	B3	mikado.Chr09G272	AktNAC071	0.970017
mikado.Chr05G296	B3	mikado.Chr15G1227	AktNAC095	0.970184
mikado.Chr05G339	bZIP	mikado.Chr05G680	AktNAC050	-0.951292
mikado.Chr05G339	bZIP	mikado.Chr11G915	AktNAC085	0.967164
mikado.Chr05G50	GRAS	mikado.Chr15G1227	AktNAC095	0.982596
mikado.Chr05G558	S1Fa-like	mikado.Chr05G680	AktNAC050	-0.973426
mikado.Chr05G558	S1Fa-like	mikado.Chr15G1227	AktNAC095	0.965095
mikado.Chr05G562	ARF	mikado.Chr07G1279	AktNAC058	0.973039
mikado.Chr05G562	ARF	mikado.Chr11G915	AktNAC085	-0.974993
mikado.Chr05G562	ARF	mikado.Chr13G780	AktNAC089	0.969139
mikado.Chr05G562	ARF	mikado.Chr14G865	AktNAC093	0.956753
mikado.Chr05G622	TCP	mikado.Chr07G1529	AktNAC060	0.950965
mikado.Chr05G622	TCP	mikado.Chr09G272	AktNAC071	0.962206
mikado.Chr05G800	MYB_related	mikado.Chr07G1279	AktNAC058	-0.953557
mikado.Chr05G800	MYB_related	mikado.Chr11G915	AktNAC085	0.950426
mikado.Chr05G801	GRAS	mikado.Chr06G1245	AktNAC053	0.973976
mikado.Chr05G801	GRAS	mikado.Chr11G914	AktNAC084	0.978713
mikado.Chr05G801	GRAS	mikado.Chr13G780	AktNAC089	0.969342
mikado.Chr05G801	GRAS	mikado.Chr14G865	AktNAC093	0.974706
mikado.Chr06G1001	DBB	mikado.Chr07G1529	AktNAC060	0.958244
mikado.Chr06G1001	DBB	mikado.Chr09G272	AktNAC071	0.971194
mikado.Chr06G1013	BES1	mikado.Chr06G1245	AktNAC053	0.959421
mikado.Chr06G1013	BES1	mikado.Chr11G914	AktNAC084	0.972813
mikado.Chr06G1013	BES1	mikado.Chr13G780	AktNAC089	0.976243
mikado.Chr06G1013	BES1	mikado.Chr14G865	AktNAC093	0.96745
mikado.Chr06G1159	B3	mikado.Chr11G915	AktNAC085	0.966383
mikado.Chr06G1159	B3	mikado.Chr13G780	AktNAC089	-0.970223
mikado.Chr06G1159	B3	mikado.Chr14G865	AktNAC093	-0.975689
mikado.Chr06G1288	B3	mikado.Chr11G915	AktNAC085	0.967252
mikado.Chr06G1288	B3	mikado.Chr13G780	AktNAC089	-0.974715
mikado.Chr06G1288	B3	mikado.Chr14G865	AktNAC093	-0.970269
mikado.Chr06G1350	GRAS	mikado.Chr11G914	AktNAC084	0.974352
mikado.Chr06G1350	GRAS	mikado.Chr13G780	AktNAC089	0.986748
mikado.Chr06G1350	GRAS	mikado.Chr14G865	AktNAC093	0.97943
mikado.Chr06G1417	HD-ZIP	mikado.Chr11G914	AktNAC084	0.980934
mikado.Chr06G1417	HD-ZIP	mikado.Chr13G780	AktNAC089	0.985297
mikado.Chr06G1417	HD-ZIP	mikado.Chr14G865	AktNAC093	0.980296
mikado.Chr06G1569	WRKY	mikado.Chr11G914	AktNAC084	0.960771
mikado.Chr06G1656	CO-like	mikado.Chr11G914	AktNAC084	0.971905
mikado.Chr06G1656	CO-like	mikado.Chr13G780	AktNAC089	0.977442
mikado.Chr06G1656	CO-like	mikado.Chr14G865	AktNAC093	0.96185
mikado.Chr06G1705	G2-like	mikado.Chr10G712	AktNAC080	0.950363
mikado.Chr06G1759	ERF	mikado.Chr07G1529	AktNAC060	-0.988793
mikado.Chr06G1759	ERF	mikado.Chr07G2028	AktNAC062	-0.971544
mikado.Chr06G1759	ERF	mikado.Chr09G272	AktNAC071	-0.960923
mikado.Chr06G180	B3	mikado.Chr07G1279	AktNAC058	0.990164
mikado.Chr06G180	B3	mikado.Chr11G915	AktNAC085	-0.9656
mikado.Chr06G2039	TALE	mikado.Chr07G1279	AktNAC058	0.953687
mikado.Chr06G2039	TALE	mikado.Chr15G1227	AktNAC095	-0.958249
mikado.Chr06G264	HSF	mikado.Chr07G1279	AktNAC058	-0.957855
mikado.Chr06G264	HSF	mikado.Chr11G915	AktNAC085	0.975497
mikado.Chr06G809	MIKC_MADS	mikado.Chr07G1279	AktNAC058	0.965126
mikado.Chr06G818	B3	mikado.Chr11G915	AktNAC085	-0.968209
mikado.Chr06G818	B3	mikado.Chr13G780	AktNAC089	0.969071
mikado.Chr06G818	B3	mikado.Chr14G865	AktNAC093	0.97033
mikado.Chr07G1066	TCP	mikado.Chr14G865	AktNAC093	-0.956036
mikado.Chr07G1392	Dof	mikado.Chr11G915	AktNAC085	-0.950113
mikado.Chr07G1392	Dof	mikado.Chr13G780	AktNAC089	0.970412
mikado.Chr07G1476	FAR1	mikado.Chr07G2028	AktNAC062	-0.961333
mikado.Chr07G1546	Dof	mikado.Chr14G865	AktNAC093	0.959542
mikado.Chr07G1589	HD-ZIP	mikado.Chr07G2028	AktNAC062	0.986503
mikado.Chr07G1589	HD-ZIP	mikado.Chr09G272	AktNAC071	0.95442
mikado.Chr07G1616	HD-ZIP	mikado.Chr13G780	AktNAC089	0.951474
mikado.Chr07G1616	HD-ZIP	mikado.Chr14G865	AktNAC093	0.960365
mikado.Chr07G1653	bHLH	mikado.Chr11G914	AktNAC084	0.968225
mikado.Chr07G2034	CO-like	mikado.Chr11G914	AktNAC084	0.974926
mikado.Chr07G2034	CO-like	mikado.Chr13G780	AktNAC089	0.9787
mikado.Chr07G2034	CO-like	mikado.Chr14G865	AktNAC093	0.985604
mikado.Chr07G2039	B3	mikado.Chr13G780	AktNAC089	-0.951198
mikado.Chr07G2059	ARF	mikado.Chr11G914	AktNAC084	0.961401
mikado.Chr07G2059	ARF	mikado.Chr13G780	AktNAC089	0.9697
mikado.Chr07G2059	ARF	mikado.Chr14G865	AktNAC093	0.955621
mikado.Chr07G221	HB-other	mikado.Chr11G915	AktNAC085	-0.965879
mikado.Chr07G238	C3H	mikado.Chr13G780	AktNAC089	0.96515
mikado.Chr07G238	C3H	mikado.Chr14G865	AktNAC093	0.985471
mikado.Chr07G263	ARF	mikado.Chr13G780	AktNAC089	-0.981737
mikado.Chr07G263	ARF	mikado.Chr14G865	AktNAC093	-0.968435
mikado.Chr07G398	CPP	mikado.Chr09G272	AktNAC071	-0.963453
mikado.Chr07G632	B3	mikado.Chr13G780	AktNAC089	-0.982962
mikado.Chr07G632	B3	mikado.Chr14G865	AktNAC093	-0.977033
mikado.Chr07G794	FAR1	mikado.Chr11G914	AktNAC084	-0.989052
mikado.Chr07G794	FAR1	mikado.Chr13G780	AktNAC089	-0.958741
mikado.Chr07G901	bHLH	mikado.Chr11G915	AktNAC085	-0.966124
mikado.Chr07G996	HB-other	mikado.Chr11G915	AktNAC085	-0.95658
mikado.Chr07G996	HB-other	mikado.Chr15G1227	AktNAC095	-0.95289
mikado.Chr08G1150	GATA	mikado.Chr11G915	AktNAC085	0.953555
mikado.Chr08G1190	GRAS	mikado.Chr11G914	AktNAC084	0.991059
mikado.Chr08G1294	LBD	mikado.Chr11G915	AktNAC085	0.980863
mikado.Chr08G1413	HD-ZIP	mikado.Chr11G915	AktNAC085	-0.956095
mikado.Chr08G1422	HSF	mikado.Chr11G915	AktNAC085	0.956421
mikado.Chr08G1422	HSF	mikado.Chr13G780	AktNAC089	-0.958524
mikado.Chr08G1509	BES1	mikado.Chr11G915	AktNAC085	0.958476
mikado.Chr08G1509	BES1	mikado.Chr13G780	AktNAC089	-0.980989
mikado.Chr08G1509	BES1	mikado.Chr14G865	AktNAC093	-0.974784
mikado.Chr08G1624	bZIP	mikado.Chr11G915	AktNAC085	0.964057
mikado.Chr08G1624	bZIP	mikado.Chr14G865	AktNAC093	-0.964319
mikado.Chr08G1671	bHLH	mikado.Chr14G865	AktNAC093	0.96498
mikado.Chr08G1691	Dof	mikado.Chr11G914	AktNAC084	0.95854
mikado.Chr08G175	MYB_related	mikado.Chr14G865	AktNAC093	-0.973069
mikado.Chr08G216	MYB	mikado.Chr14G865	AktNAC093	0.962457
mikado.Chr08G355	C3H	mikado.Chr11G914	AktNAC084	0.95775
mikado.Chr08G355	C3H	mikado.Chr13G780	AktNAC089	0.980763
mikado.Chr08G355	C3H	mikado.Chr14G865	AktNAC093	0.96361
mikado.Chr08G460	HD-ZIP	mikado.Chr13G780	AktNAC089	0.964976
mikado.Chr08G727	HB-other	mikado.Chr10G712	AktNAC080	0.959283
mikado.Chr08G960	TALE	mikado.Chr11G914	AktNAC084	0.976203
mikado.Chr08G960	TALE	mikado.Chr11G915	AktNAC085	-0.950817
mikado.Chr08G960	TALE	mikado.Chr13G780	AktNAC089	0.982712
mikado.Chr08G960	TALE	mikado.Chr14G865	AktNAC093	0.975084
mikado.Chr09G1317	HD-ZIP	mikado.Chr10G712	AktNAC080	0.96509
mikado.Chr09G1366	G2-like	mikado.Chr11G914	AktNAC084	0.968193
mikado.Chr09G1366	G2-like	mikado.Chr11G915	AktNAC085	-0.962937
mikado.Chr09G1366	G2-like	mikado.Chr14G865	AktNAC093	0.965958
mikado.Chr09G1437	GRAS	mikado.Chr11G914	AktNAC084	0.954903
mikado.Chr09G1437	GRAS	mikado.Chr11G915	AktNAC085	-0.967945
mikado.Chr09G1437	GRAS	mikado.Chr13G780	AktNAC089	0.96597
mikado.Chr09G1454	MYB_related	mikado.Chr13G780	AktNAC089	0.955173
mikado.Chr09G1539	ARF	mikado.Chr11G914	AktNAC084	0.952016
mikado.Chr09G1539	ARF	mikado.Chr11G915	AktNAC085	-0.964685
mikado.Chr09G1539	ARF	mikado.Chr13G780	AktNAC089	0.970767
mikado.Chr09G1539	ARF	mikado.Chr14G865	AktNAC093	0.963971
mikado.Chr09G205	MYB_related	mikado.Chr13G780	AktNAC089	0.968853
mikado.Chr09G205	MYB_related	mikado.Chr14G865	AktNAC093	0.951623
mikado.Chr09G288	ZF-HD	mikado.Chr14G865	AktNAC093	-0.954685
mikado.Chr09G310	TCP	mikado.Chr11G914	AktNAC084	0.98462
mikado.Chr09G328	MYB	mikado.Chr13G780	AktNAC089	0.952905
mikado.Chr09G725	C3H	mikado.Chr11G914	AktNAC084	0.975023
mikado.Chr09G725	C3H	mikado.Chr13G780	AktNAC089	0.969195
mikado.Chr09G725	C3H	mikado.Chr14G865	AktNAC093	0.962424
mikado.Chr09G76	bHLH	mikado.Chr15G1227	AktNAC095	0.983383
mikado.Chr09G822	S1Fa-like	mikado.Chr11G915	AktNAC085	-0.973743
mikado.Chr09G896	MIKC_MADS	mikado.Chr11G914	AktNAC084	0.971337
mikado.Chr09G896	MIKC_MADS	mikado.Chr13G780	AktNAC089	0.987366
mikado.Chr09G896	MIKC_MADS	mikado.Chr14G865	AktNAC093	0.980614
mikado.Chr09G90	MIKC_MADS	mikado.Chr11G915	AktNAC085	-0.958749
mikado.Chr09G90	MIKC_MADS	mikado.Chr13G780	AktNAC089	0.962352
mikado.Chr10G1309	GRAS	mikado.Chr11G915	AktNAC085	0.98852
mikado.Chr10G1510	C2H2	mikado.Chr11G915	AktNAC085	0.959803
mikado.Chr10G1510	C2H2	mikado.Chr13G780	AktNAC089	-0.98062
mikado.Chr10G1510	C2H2	mikado.Chr14G865	AktNAC093	-0.976587
mikado.Chr10G1536	MYB_related	mikado.Chr11G915	AktNAC085	-0.952076
mikado.Chr10G375	GATA	mikado.Chr13G780	AktNAC089	-0.958353
mikado.Chr10G375	GATA	mikado.Chr14G865	AktNAC093	-0.954246
mikado.Chr10G381	DBB	mikado.Chr15G1227	AktNAC095	0.956179
mikado.Chr10G455	GRAS	mikado.Chr13G780	AktNAC089	0.974145
mikado.Chr10G455	GRAS	mikado.Chr14G865	AktNAC093	0.9578
mikado.Chr10G558	B3	mikado.Chr13G780	AktNAC089	-0.960623
mikado.Chr10G573	Dof	mikado.Chr15G1227	AktNAC095	-0.962701
mikado.Chr10G608	GATA	mikado.Chr11G914	AktNAC084	0.974549
mikado.Chr10G609	GATA	mikado.Chr13G780	AktNAC089	-0.961659
mikado.Chr10G609	GATA	mikado.Chr14G865	AktNAC093	-0.971987
mikado.Chr10G739	MYB	mikado.Chr11G914	AktNAC084	0.954398
mikado.Chr10G739	MYB	mikado.Chr13G780	AktNAC089	0.971975
mikado.Chr10G739	MYB	mikado.Chr14G865	AktNAC093	0.967277
mikado.Chr10G934	bHLH	mikado.Chr11G914	AktNAC084	0.958425
mikado.Chr10G934	bHLH	mikado.Chr11G915	AktNAC085	-0.961008
mikado.Chr10G934	bHLH	mikado.Chr13G780	AktNAC089	0.972646
mikado.Chr10G934	bHLH	mikado.Chr14G865	AktNAC093	0.971925
mikado.Chr10G983	bHLH	mikado.Chr11G915	AktNAC085	-0.975456
mikado.Chr10G983	bHLH	mikado.Chr13G780	AktNAC089	0.962349
mikado.Chr10G993	HD-ZIP	mikado.Chr11G915	AktNAC085	-0.961657
mikado.Chr11G1087	GRAS	mikado.Chr13G780	AktNAC089	0.96166
mikado.Chr11G1087	GRAS	mikado.Chr14G865	AktNAC093	0.967227
mikado.Chr11G1095	M-type_MADS	mikado.Chr14G865	AktNAC093	-0.967931
mikado.Chr11G1131	HD-ZIP	mikado.Chr11G914	AktNAC084	0.968464
mikado.Chr11G1131	HD-ZIP	mikado.Chr13G780	AktNAC089	0.984834
mikado.Chr11G1131	HD-ZIP	mikado.Chr14G865	AktNAC093	0.977143
mikado.Chr11G1290	GRAS	mikado.Chr13G780	AktNAC089	0.973279
mikado.Chr11G1290	GRAS	mikado.Chr14G865	AktNAC093	0.97465
mikado.Chr11G1350	CO-like	mikado.Chr11G915	AktNAC085	-0.980175
mikado.Chr11G1350	CO-like	mikado.Chr13G780	AktNAC089	0.955951
mikado.Chr11G775	C3H	mikado.Chr13G780	AktNAC089	-0.993077
mikado.Chr11G775	C3H	mikado.Chr14G865	AktNAC093	-0.971747
mikado.Chr11G788	Dof	mikado.Chr13G780	AktNAC089	-0.95051
mikado.Chr11G788	Dof	mikado.Chr14G865	AktNAC093	-0.972044
mikado.Chr11G852	LSD	mikado.Chr14G865	AktNAC093	0.989899
mikado.Chr11G896	ERF	mikado.Chr11G914	AktNAC084	0.958429
mikado.Chr11G896	ERF	mikado.Chr11G915	AktNAC085	-0.978061
mikado.Chr11G896	ERF	mikado.Chr13G780	AktNAC089	0.968387
mikado.Chr11G896	ERF	mikado.Chr14G865	AktNAC093	0.956985
mikado.Chr12G1156	bHLH	mikado.Chr13G780	AktNAC089	0.971522
mikado.Chr12G1156	bHLH	mikado.Chr14G865	AktNAC093	0.978142
mikado.Chr12G1245	ARF	mikado.Chr13G780	AktNAC089	-0.95757
mikado.Chr12G1281	C3H	mikado.Chr13G780	AktNAC089	0.958301
mikado.Chr12G1281	C3H	mikado.Chr14G865	AktNAC093	0.965978
mikado.Chr12G1558	SBP	mikado.Chr15G1227	AktNAC095	0.976748
mikado.Chr12G1603	GeBP	mikado.Chr13G780	AktNAC089	0.968498
mikado.Chr12G916	MYB	mikado.Chr15G1227	AktNAC095	-0.979335
mikado.Chr13G1323	ARF	mikado.Chr13G780	AktNAC089	0.967293
mikado.Chr13G1323	ARF	mikado.Chr14G865	AktNAC093	0.972166
mikado.Chr13G1431	SBP	mikado.Chr13G780	AktNAC089	0.970595
mikado.Chr13G1431	SBP	mikado.Chr14G865	AktNAC093	0.957462
mikado.Chr13G1435	ERF	mikado.Chr13G780	AktNAC089	-0.980429
mikado.Chr13G1435	ERF	mikado.Chr14G865	AktNAC093	-0.968406
mikado.Chr13G165	MYB_related	mikado.Chr13G780	AktNAC089	0.959548
mikado.Chr13G283	GRAS	mikado.Chr14G865	AktNAC093	0.961045
mikado.Chr13G421	MIKC_MADS	mikado.Chr13G780	AktNAC089	0.986483
mikado.Chr13G421	MIKC_MADS	mikado.Chr14G865	AktNAC093	0.957199
mikado.Chr13G439	TCP	mikado.Chr15G1227	AktNAC095	-0.966704
mikado.Chr13G492	HD-ZIP	mikado.Chr13G780	AktNAC089	0.975957
mikado.Chr13G492	HD-ZIP	mikado.Chr14G865	AktNAC093	0.97033
mikado.Chr13G557	bHLH	mikado.Chr13G780	AktNAC089	0.979575
mikado.Chr13G557	bHLH	mikado.Chr14G865	AktNAC093	0.9725
mikado.Chr13G650	bZIP	mikado.Chr13G780	AktNAC089	-0.958969
mikado.Chr13G721	ARF	mikado.Chr13G780	AktNAC089	0.955887
mikado.Chr13G736	Dof	mikado.Chr13G780	AktNAC089	0.974005
mikado.Chr13G736	Dof	mikado.Chr14G865	AktNAC093	0.981519
mikado.Chr14G292	Trihelix	mikado.Chr14G865	AktNAC093	-0.963141
mikado.Chr14G355	MYB	mikado.Chr14G865	AktNAC093	-0.972599
mikado.Chr14G61	B3	mikado.Chr15G1227	AktNAC095	0.966036
mikado.Chr14G723	TALE	mikado.Chr14G865	AktNAC093	-0.977353
mikado.Chr14G859	EIL	mikado.Chr14G865	AktNAC093	0.95097

## Sheet: NAC+meta
Gene_id	Node1	Gene_id	Node2	PCC
pme0274	6-Aminocaproic	mikado.Chr15G1227	AktNAC095	-0.957696
mws0866	D-Glucose	mikado.Chr15G1227	AktNAC095	0.951671
pmp001272	3-{(2-Aminoethoxy)(hydroxy)phosphoryl]oxy}-2-12-octadecadienoate	mikado.Chr15G1227	AktNAC095	-0.951903
pmp000002	Ladanein	mikado.Chr15G1227	AktNAC095	-0.956448
pmn001682	Sorbic	mikado.Chr15G1227	AktNAC095	-0.981518
pme3011	γ-Aminobutyric	mikado.Chr15G1227	AktNAC095	0.973989
pme0490	Nicotinic	mikado.Chr15G1227	AktNAC095	0.953841
pme0181	1-Methylhistidine	mikado.Chr15G1227	AktNAC095	0.96873
pmb3114	Epicatechin-epiafzelechin	mikado.Chr15G1227	AktNAC095	0.975633
pmb3023	Eriodictyol	mikado.Chr15G1227	AktNAC095	0.962689
pmb2922	Uridine	mikado.Chr15G1227	AktNAC095	0.962642
pmb1912	10-Formyl-THF	mikado.Chr15G1227	AktNAC095	-0.975697
mws2125	Phosphoenolpyruvic	mikado.Chr15G1227	AktNAC095	0.963208
mws1587	α-Aminocaproic	mikado.Chr15G1227	AktNAC095	-0.967029
mws1417	Indole-3-carboxylic	mikado.Chr15G1227	AktNAC095	0.96214
mws0198	D-(+)-Glucose	mikado.Chr15G1227	AktNAC095	-0.972162
pmn001649	Cinnamtannin	mikado.Chr15G1227	AktNAC095	-0.972278
pmn001517	3,4,5-Trimethoxyphenyl-β-D-Glucopyranoside	mikado.Chr15G1227	AktNAC095	0.95782
pmb2947	Catechin-catechin-catechin	mikado.Chr15G1227	AktNAC095	-0.955851
pmp001277	3-{(2-Aminoethoxy)(hydroxy)phosphoryl]oxy}-2-hydroxypropyl	mikado.Chr15G1227	AktNAC095	-0.982564
pmn001694	9,10,13-Trihyroxy-11-octadecadienoic	mikado.Chr15G1227	AktNAC095	0.979947
pmn001686	10,16-Dihydroxy-palmitic	mikado.Chr15G1227	AktNAC095	0.964114
pmn001650	Cinnamtannin	mikado.Chr15G1227	AktNAC095	-0.977385
pmn001645	Isorhamnetin	mikado.Chr15G1227	AktNAC095	0.972231
pmn001495	Hexadecanoic	mikado.Chr15G1227	AktNAC095	0.977869
pmn001409	Plantainoside	mikado.Chr15G1227	AktNAC095	0.975633
pme3961	Deoxyadenosine	mikado.Chr15G1227	AktNAC095	-0.982056
pme2482	Protocatechuic	mikado.Chr15G1227	AktNAC095	-0.976485
pme2122	Histamine	mikado.Chr15G1227	AktNAC095	0.980678
pme0230	Adenosine	mikado.Chr15G1227	AktNAC095	-0.96542
pme0193	L-Glutamine	mikado.Chr15G1227	AktNAC095	-0.973661
pme0026	L-(+)-Lysine	mikado.Chr15G1227	AktNAC095	-0.982316
pmb3894	Di-O-methylquercetin	mikado.Chr15G1227	AktNAC095	0.984082
pmb0876	LysoPE	mikado.Chr15G1227	AktNAC095	-0.956283
pmb0374	Aminopurine	mikado.Chr15G1227	AktNAC095	-0.956315
mws2212	Caffeic	mikado.Chr15G1227	AktNAC095	-0.974024
mws1706	Glutamic	mikado.Chr15G1227	AktNAC095	-0.965053
mws1336	4-Aminobenzoic	mikado.Chr15G1227	AktNAC095	-0.98875
mws1068	Kaempferol	mikado.Chr15G1227	AktNAC095	-0.973978
mws0913	Trifolin	mikado.Chr15G1227	AktNAC095	0.980908
mws0884	Cyclic	mikado.Chr15G1227	AktNAC095	-0.977026
mws0572	5-Methylcytosine	mikado.Chr15G1227	AktNAC095	0.975537
mws0277	Kinic	mikado.Chr15G1227	AktNAC095	0.982401
mws0255	Cytosine	mikado.Chr15G1227	AktNAC095	0.969859
mws0227	L-Leucine	mikado.Chr15G1227	AktNAC095	-0.981582
pmp001270	LysoPC(16:2)	mikado.Chr15G1227	AktNAC095	-0.976137
pmp000595	Luteolin-7,3'-Di-O-β-D-Glucoside	mikado.Chr15G1227	AktNAC095	0.965367
pmp000231	Trans-3-O-p-coumaric	mikado.Chr15G1227	AktNAC095	-0.966578
pmn001739	6'-trans-Cinnamoyl-8-epikingisidic	mikado.Chr15G1227	AktNAC095	0.975401
pmn001706	2-Hydroxyoleanolic	mikado.Chr15G1227	AktNAC095	-0.952311
pmn001421	3-O-(E)-p-Coumaroyl	mikado.Chr15G1227	AktNAC095	-0.963293
pme3285	Afzelechin(3,5,7,4'-Tetrahydroxyflavan)	mikado.Chr15G1227	AktNAC095	-0.973696
pmd0160	LysoPE	mikado.Chr15G1227	AktNAC095	-0.979794
pmb3074	3-O-p-Coumaroyl	mikado.Chr15G1227	AktNAC095	-0.975175
mws0289	LysoPE	mikado.Chr15G1227	AktNAC095	-0.957263
mws0258	L-Isoleucine	mikado.Chr15G1227	AktNAC095	-0.984584
mws0089	Kaempferol	mikado.Chr15G1227	AktNAC095	0.953569
Qingke_Rfmb319-1-2	Pipecolic	mikado.Chr15G1227	AktNAC095	-0.987539
Qingke_Rfmb089-2-3	9,10-Dihydroxy-12-octadecenoic	mikado.Chr15G1227	AktNAC095	0.951418
Huasheng_mad2394	Sinapoyl-p-coumaroyltartaric	mikado.Chr15G1227	AktNAC095	-0.98612
Hmmp005479	oleanolic	mikado.Chr15G1227	AktNAC095	-0.973127
Hmmp004320	saponin	mikado.Chr15G1227	AktNAC095	-0.9596
pmp000102	Arecatannin	mikado.Chr14G865	AktNAC093	0.960435
mws0668	Xanthosine	mikado.Chr14G865	AktNAC093	0.950098
mws0805	N-Acetylneuraminic	mikado.Chr14G865	AktNAC093	-0.967764
pmp001265	2-Amino-4-dihydroxy	mikado.Chr14G865	AktNAC093	0.952303
pmp001244	Caffeoylcholine	mikado.Chr14G865	AktNAC093	-0.986617
pmp001213	Phenylalanine	mikado.Chr14G865	AktNAC093	0.960742
pme2993	Scopoletin(7-Hydroxy-5-methoxycoumarin)	mikado.Chr14G865	AktNAC093	0.959804
pme1439	p-Coumaric	mikado.Chr14G865	AktNAC093	0.955554
pme0008	L-Citrulline	mikado.Chr14G865	AktNAC093	-0.965417
pmb3072	3-O-p-coumaroyl	mikado.Chr14G865	AktNAC093	-0.974706
pmb3006	Apigenin	mikado.Chr14G865	AktNAC093	0.955616
pmb2406	LysoPC	mikado.Chr14G865	AktNAC093	0.968996
pmb0665	Luteolin	mikado.Chr14G865	AktNAC093	-0.977722
mws4134	Oxidized	mikado.Chr14G865	AktNAC093	-0.974146
mws1714	Chicory	mikado.Chr14G865	AktNAC093	-0.980174
mws1195	Methyl	mikado.Chr14G865	AktNAC093	0.95969
mws1080	Galactinol	mikado.Chr14G865	AktNAC093	0.950855
mws1038	(R)-Pantetheine	mikado.Chr14G865	AktNAC093	-0.959961
mws0836	Procyanidin	mikado.Chr14G865	AktNAC093	-0.951397
mws0636	Phe-Phe	mikado.Chr14G865	AktNAC093	0.972556
mws0124	N-(3-Indolylacetyl)-L-alanine	mikado.Chr14G865	AktNAC093	0.98241
pmp001287	N-Benzylmethylene	mikado.Chr14G865	AktNAC093	0.959806
pmn001477	4-C-β-D-Glucose-1,3,6-trihydroxy-7-methoxyxanthone	mikado.Chr14G865	AktNAC093	0.973998
pmn001320	1-O-p-Cumaroylglycerol	mikado.Chr14G865	AktNAC093	0.96588
pme3475	Butin	mikado.Chr14G865	AktNAC093	0.965853
pme3443	Sinapinaldehyde	mikado.Chr14G865	AktNAC093	0.953871
pme3337	N6-Succinyl	mikado.Chr14G865	AktNAC093	-0.977686
pme2960	Naringenin	mikado.Chr14G865	AktNAC093	0.970255
pmd0130	LysoPC	mikado.Chr14G865	AktNAC093	-0.965084
pmb2319	LysoPC	mikado.Chr14G865	AktNAC093	0.962724
mws5040	Turanose	mikado.Chr14G865	AktNAC093	-0.956658
mws4002	Dopamine	mikado.Chr14G865	AktNAC093	0.971253
mws2368	Tyrosol	mikado.Chr14G865	AktNAC093	0.975952
mws1521	Salicin	mikado.Chr14G865	AktNAC093	0.966842
mws1505	Phenethyl	mikado.Chr14G865	AktNAC093	0.976203
mws1200	Trans-4-Hydroxycinnamic	mikado.Chr14G865	AktNAC093	0.970385
mws1078	Anthranilic	mikado.Chr14G865	AktNAC093	0.964992
mws0921	p-Coumaryl	mikado.Chr14G865	AktNAC093	0.98032
mws0853	Sinapyl	mikado.Chr14G865	AktNAC093	0.956727
mws0491	Phenethylamine	mikado.Chr14G865	AktNAC093	0.951218
mws0470	Methylmalonic	mikado.Chr14G865	AktNAC093	-0.974921
mws0093	Coniferyl	mikado.Chr14G865	AktNAC093	0.970236
mws0044	Taxifolin	mikado.Chr14G865	AktNAC093	0.975361
Hmmp006650	saponin	mikado.Chr14G865	AktNAC093	0.967811
Hmmp006366	saponin	mikado.Chr14G865	AktNAC093	0.979143
Hmmp006036	akeboside	mikado.Chr14G865	AktNAC093	0.97644
pmb0767	D-erythro-Dihydrosphingosine	mikado.Chr13G780	AktNAC089	0.955196
pme3732	Cytidine	mikado.Chr13G780	AktNAC089	-0.952209
pmb2444	MAG(18:3)isomer1	mikado.Chr13G780	AktNAC089	0.961443
pmb1656	MAG(18:3)isomer4	mikado.Chr13G780	AktNAC089	0.966547
pmb0865	LysoPC	mikado.Chr13G780	AktNAC089	0.9595
mws1610	Maslinic	mikado.Chr13G780	AktNAC089	0.961898
mws1155	Mannitol	mikado.Chr13G780	AktNAC089	-0.95218
mws0396	Elaidic	mikado.Chr13G780	AktNAC089	-0.952231
mws0126	1-Stearoyl-sn-glycero-3-phosphocholine	mikado.Chr13G780	AktNAC089	0.959453
mws0103	Indole-3-carboxaldehyde	mikado.Chr13G780	AktNAC089	0.96315
pmp001213	Phenylalanine	mikado.Chr13G780	AktNAC089	0.977974
pme2993	Scopoletin(7-Hydroxy-5-methoxycoumarin)	mikado.Chr13G780	AktNAC089	0.980099
pme2693	N-Acetylputrescine	mikado.Chr13G780	AktNAC089	0.962065
pme1439	p-Coumaric	mikado.Chr13G780	AktNAC089	0.992751
pme0008	L-Citrulline	mikado.Chr13G780	AktNAC089	-0.972795
pmb3072	3-O-p-coumaroyl	mikado.Chr13G780	AktNAC089	-0.980701
pmb2871	2,5-Dihydroxy	mikado.Chr13G780	AktNAC089	-0.956877
pmb2406	LysoPC	mikado.Chr13G780	AktNAC089	0.978144
mws1714	Chicory	mikado.Chr13G780	AktNAC089	-0.978549
mws1195	Methyl	mikado.Chr13G780	AktNAC089	0.976446
mws1080	Galactinol	mikado.Chr13G780	AktNAC089	0.964626
mws1038	(R)-Pantetheine	mikado.Chr13G780	AktNAC089	-0.950464
mws0836	Procyanidin	mikado.Chr13G780	AktNAC089	-0.986937
mws0636	Phe-Phe	mikado.Chr13G780	AktNAC089	0.965469
mws0629	Asp-phe	mikado.Chr13G780	AktNAC089	-0.950229
mws0124	N-(3-Indolylacetyl)-L-alanine	mikado.Chr13G780	AktNAC089	0.974074
pmp001287	N-Benzylmethylene	mikado.Chr13G780	AktNAC089	0.984123
pmn001705	3,24-Dihydroxy-17,21-semiacetal-12(13)oleanolic	mikado.Chr13G780	AktNAC089	0.973923
pmn001477	4-C-β-D-Glucose-1,3,6-trihydroxy-7-methoxyxanthone	mikado.Chr13G780	AktNAC089	0.967088
pmn001320	1-O-p-Cumaroylglycerol	mikado.Chr13G780	AktNAC089	0.971296
pme3475	Butin	mikado.Chr13G780	AktNAC089	0.983146
pme3443	Sinapinaldehyde	mikado.Chr13G780	AktNAC089	0.957606
pme3337	N6-Succinyl	mikado.Chr13G780	AktNAC089	-0.984329
pme2960	Naringenin	mikado.Chr13G780	AktNAC089	0.981586
pme1210	L-Methionine	mikado.Chr13G780	AktNAC089	-0.961815
pme1086	Glutathione	mikado.Chr13G780	AktNAC089	-0.965556
pmd0130	LysoPC	mikado.Chr13G780	AktNAC089	-0.987365
pmb2319	LysoPC	mikado.Chr13G780	AktNAC089	0.983235
pmb2260	LysoPC	mikado.Chr13G780	AktNAC089	0.957312
pmb0854	LysoPC	mikado.Chr13G780	AktNAC089	0.965901
mws5035	Leucylphenylalanine	mikado.Chr13G780	AktNAC089	0.967855
mws4002	Dopamine	mikado.Chr13G780	AktNAC089	0.982845
mws2368	Tyrosol	mikado.Chr13G780	AktNAC089	0.967753
mws1521	Salicin	mikado.Chr13G780	AktNAC089	0.973249
mws1505	Phenethyl	mikado.Chr13G780	AktNAC089	0.984762
mws1200	Trans-4-Hydroxycinnamic	mikado.Chr13G780	AktNAC089	0.986342
mws1078	Anthranilic	mikado.Chr13G780	AktNAC089	0.984026
mws0921	p-Coumaryl	mikado.Chr13G780	AktNAC089	0.979221
mws0853	Sinapyl	mikado.Chr13G780	AktNAC089	0.960421
mws0491	Phenethylamine	mikado.Chr13G780	AktNAC089	0.968263
mws0470	Methylmalonic	mikado.Chr13G780	AktNAC089	-0.979658
mws0093	Coniferyl	mikado.Chr13G780	AktNAC089	0.985729
mws0044	Taxifolin	mikado.Chr13G780	AktNAC089	0.978988
Hmmp006650	saponin	mikado.Chr13G780	AktNAC089	0.951951
Hmmp006366	saponin	mikado.Chr13G780	AktNAC089	0.989793
Hmmp006036	akeboside	mikado.Chr13G780	AktNAC089	0.986145
GQ512002	Isorhamnetin-3-O-rutinoside	mikado.Chr13G780	AktNAC089	0.956758
pmp000681	Calceolarioside	mikado.Chr11G915	AktNAC085	0.959365
mws1397	(-)-Epicatechin	mikado.Chr11G915	AktNAC085	-0.957398
pmn001686	10,16-Dihydroxy-palmitic	mikado.Chr11G915	AktNAC085	0.950554
mws0805	N-Acetylneuraminic	mikado.Chr11G915	AktNAC085	0.958841
mws0264	D-(+)-TrehaloseAnhydrous	mikado.Chr11G915	AktNAC085	-0.958616
mws0064	Eriodictyol	mikado.Chr11G915	AktNAC085	-0.97566
pmp001280	3-{[(2-Aminoethoxy)(hydroxy)phosphoryl]oxy}-2-hydroxypropyl-9,12-octadecenoate	mikado.Chr11G915	AktNAC085	-0.962072
pmp000232	Cis-3-p-coumaric	mikado.Chr11G915	AktNAC085	-0.964773
pmn001421	3-O-(E)-p-Coumaroyl	mikado.Chr11G915	AktNAC085	-0.95551
pmb2444	MAG(18:3)isomer1	mikado.Chr11G915	AktNAC085	-0.950169
pmb1656	MAG(18:3)isomer4	mikado.Chr11G915	AktNAC085	-0.961411
pmb0865	LysoPC	mikado.Chr11G915	AktNAC085	-0.964191
pmb0863	LysoPC	mikado.Chr11G915	AktNAC085	-0.968531
mws1333	Melibiose	mikado.Chr11G915	AktNAC085	-0.953666
mws0715	Phenylacetyl-L-glutamine	mikado.Chr11G915	AktNAC085	-0.971999
pmp001244	Caffeoylcholine	mikado.Chr11G915	AktNAC085	0.967506
pme2993	Scopoletin(7-Hydroxy-5-methoxycoumarin)	mikado.Chr11G915	AktNAC085	-0.971616
pme2693	N-Acetylputrescine	mikado.Chr11G915	AktNAC085	-0.98008
mws1714	Chicory	mikado.Chr11G915	AktNAC085	0.960037
mws1080	Galactinol	mikado.Chr11G915	AktNAC085	-0.959089
mws0636	Phe-Phe	mikado.Chr11G915	AktNAC085	-0.976233
pmp001287	N-Benzylmethylene	mikado.Chr11G915	AktNAC085	-0.951889
pmn001477	4-C-β-D-Glucose-1,3,6-trihydroxy-7-methoxyxanthone	mikado.Chr11G915	AktNAC085	-0.953173
pmn001320	1-O-p-Cumaroylglycerol	mikado.Chr11G915	AktNAC085	-0.951527
pme3475	Butin	mikado.Chr11G915	AktNAC085	-0.960494
pme3443	Sinapinaldehyde	mikado.Chr11G915	AktNAC085	-0.956571
pme3337	N6-Succinyl	mikado.Chr11G915	AktNAC085	0.95763
pme2960	Naringenin	mikado.Chr11G915	AktNAC085	-0.968181
pme1210	L-Methionine	mikado.Chr11G915	AktNAC085	0.959108
pme1086	Glutathione	mikado.Chr11G915	AktNAC085	0.965649
pmd0130	LysoPC	mikado.Chr11G915	AktNAC085	0.950374
pmb2319	LysoPC	mikado.Chr11G915	AktNAC085	-0.96059
pmb2260	LysoPC	mikado.Chr11G915	AktNAC085	-0.957656
pmb0854	LysoPC	mikado.Chr11G915	AktNAC085	-0.964574
mws5040	Turanose	mikado.Chr11G915	AktNAC085	0.951717
mws5035	Leucylphenylalanine	mikado.Chr11G915	AktNAC085	-0.966895
mws4002	Dopamine	mikado.Chr11G915	AktNAC085	-0.954946
mws2368	Tyrosol	mikado.Chr11G915	AktNAC085	-0.965651
mws1505	Phenethyl	mikado.Chr11G915	AktNAC085	-0.95756
mws1200	Trans-4-Hydroxycinnamic	mikado.Chr11G915	AktNAC085	-0.957241
mws1078	Anthranilic	mikado.Chr11G915	AktNAC085	-0.96362
mws0093	Coniferyl	mikado.Chr11G915	AktNAC085	-0.964277
mws0044	Taxifolin	mikado.Chr11G915	AktNAC085	-0.950992
Qingke_Rfmb089-2-3	9,10-Dihydroxy-12-octadecenoic	mikado.Chr11G915	AktNAC085	0.95092
pmp001286	LysoPC(18:0)	mikado.Chr11G914	AktNAC084	0.98174
pmp001283	Glyceryl	mikado.Chr11G914	AktNAC084	0.958406
pmp001275	3-Hydroxypropyl	mikado.Chr11G914	AktNAC084	0.953743
pmb0767	D-erythro-Dihydrosphingosine	mikado.Chr11G914	AktNAC084	0.993496
pmp000103	Arecatannin	mikado.Chr11G914	AktNAC084	0.990384
mws1489	Stearic	mikado.Chr11G914	AktNAC084	0.951129
pmp001280	3-{[(2-Aminoethoxy)(hydroxy)phosphoryl]oxy}-2-hydroxypropyl-9,12-octadecenoate	mikado.Chr11G914	AktNAC084	0.954552
pmp001265	2-Amino-4-dihydroxy	mikado.Chr11G914	AktNAC084	0.995425
pme3968	7-Methylguanine	mikado.Chr11G914	AktNAC084	0.952208
pmb2444	MAG(18:3)isomer1	mikado.Chr11G914	AktNAC084	0.97813
pmb1656	MAG(18:3)isomer4	mikado.Chr11G914	AktNAC084	0.97574
pmb0865	LysoPC	mikado.Chr11G914	AktNAC084	0.970106
mws4176	DL-Alanyl-DL-phenylalanine	mikado.Chr11G914	AktNAC084	0.968893
mws1610	Maslinic	mikado.Chr11G914	AktNAC084	0.983618
mws0126	1-Stearoyl-sn-glycero-3-phosphocholine	mikado.Chr11G914	AktNAC084	0.985017
mws0103	Indole-3-carboxaldehyde	mikado.Chr11G914	AktNAC084	0.976672
mws0089	Kaempferol	mikado.Chr11G914	AktNAC084	-0.958583
pmp001213	Phenylalanine	mikado.Chr11G914	AktNAC084	0.98347
pme1439	p-Coumaric	mikado.Chr11G914	AktNAC084	0.973466
pmb2406	LysoPC	mikado.Chr11G914	AktNAC084	0.989669
mws1195	Methyl	mikado.Chr11G914	AktNAC084	0.981429
mws1080	Galactinol	mikado.Chr11G914	AktNAC084	0.9548
mws0836	Procyanidin	mikado.Chr11G914	AktNAC084	-0.96132
pmp001287	N-Benzylmethylene	mikado.Chr11G914	AktNAC084	0.980554
pmn001705	3,24-Dihydroxy-17,21-semiacetal-12(13)oleanolic	mikado.Chr11G914	AktNAC084	0.993246
pmn001320	1-O-p-Cumaroylglycerol	mikado.Chr11G914	AktNAC084	0.964349
pme3475	Butin	mikado.Chr11G914	AktNAC084	0.952911
pme3337	N6-Succinyl	mikado.Chr11G914	AktNAC084	-0.952073
pmb2319	LysoPC	mikado.Chr11G914	AktNAC084	0.971962
pmb2260	LysoPC	mikado.Chr11G914	AktNAC084	0.962841
pmb0854	LysoPC	mikado.Chr11G914	AktNAC084	0.973071
mws5035	Leucylphenylalanine	mikado.Chr11G914	AktNAC084	0.969042
mws4002	Dopamine	mikado.Chr11G914	AktNAC084	0.961879
mws2368	Tyrosol	mikado.Chr11G914	AktNAC084	0.954176
mws1505	Phenethyl	mikado.Chr11G914	AktNAC084	0.951574
mws1200	Trans-4-Hydroxycinnamic	mikado.Chr11G914	AktNAC084	0.976354
mws1078	Anthranilic	mikado.Chr11G914	AktNAC084	0.966734
mws0491	Phenethylamine	mikado.Chr11G914	AktNAC084	0.98806
Hmmp006650	saponin	mikado.Chr11G914	AktNAC084	0.981226
Hmmp006366	saponin	mikado.Chr11G914	AktNAC084	0.957236
Hmmp004244	saponin	mikado.Chr11G914	AktNAC084	0.963867
GQ512002	Isorhamnetin-3-O-rutinoside	mikado.Chr11G914	AktNAC084	0.960853
pmp001285	Phthalic	mikado.Chr09G272	AktNAC071	-0.952175
pme3174	Cytidine	mikado.Chr09G272	AktNAC071	-0.951485
mws0351	Gallate	mikado.Chr09G272	AktNAC071	0.954099
pmp000251	E-6,7-Dihydroxydihydroligustilide	mikado.Chr09G272	AktNAC071	0.970354
pmb3081	Glucarate	mikado.Chr09G272	AktNAC071	0.951165
pmb0864	LysoPE	mikado.Chr09G272	AktNAC071	-0.95339
pmp001273	LysoPC(18:2)	mikado.Chr09G272	AktNAC071	-0.986155
pmp001272	3-{(2-Aminoethoxy)(hydroxy)phosphoryl]oxy}-2-12-octadecadienoate	mikado.Chr09G272	AktNAC071	-0.977407
pmp001250	PC(18:2)	mikado.Chr09G272	AktNAC071	-0.992515
pme3211	Quercetin	mikado.Chr09G272	AktNAC071	-0.968114
pme1178	Guanosine	mikado.Chr09G272	AktNAC071	-0.972631
pme1173	Allopurinol	mikado.Chr09G272	AktNAC071	0.95422
pme0516	Inositol	mikado.Chr09G272	AktNAC071	-0.953908
pme0490	Nicotinic	mikado.Chr09G272	AktNAC071	0.979156
pmb3079	N-Acetyl-D-glucosamine	mikado.Chr09G272	AktNAC071	0.963322
pmb3041	Tricin	mikado.Chr09G272	AktNAC071	-0.958797
pmb3023	Eriodictyol	mikado.Chr09G272	AktNAC071	0.969907
pmb2922	Uridine	mikado.Chr09G272	AktNAC071	0.960388
pmb0874	LysoPE	mikado.Chr09G272	AktNAC071	-0.979383
pmb0785	Isoquinoline	mikado.Chr09G272	AktNAC071	-0.967507
mws4170	D-Glucose	mikado.Chr09G272	AktNAC071	-0.971827
mws2125	Phosphoenolpyruvic	mikado.Chr09G272	AktNAC071	0.950253
mws1417	Indole-3-carboxylic	mikado.Chr09G272	AktNAC071	0.952112
mws0102	Indole-5-carboxylic	mikado.Chr09G272	AktNAC071	0.950738
Hmmp005208	trifoside	mikado.Chr09G272	AktNAC071	-0.95887
pmp000251	E-6,7-Dihydroxydihydroligustilide	mikado.Chr07G2028	AktNAC062	0.958535
pme1605	Kaempferol	mikado.Chr07G2028	AktNAC062	-0.962282
pmb3081	Glucarate	mikado.Chr07G2028	AktNAC062	0.95297
pmb0864	LysoPE	mikado.Chr07G2028	AktNAC062	-0.959521
mws0919	Kaempferin	mikado.Chr07G2028	AktNAC062	-0.957436
mws0056	Myricitrin	mikado.Chr07G2028	AktNAC062	-0.963876
pmp001273	LysoPC(18:2)	mikado.Chr07G2028	AktNAC062	-0.960889
pmp001250	PC(18:2)	mikado.Chr07G2028	AktNAC062	-0.95741
pme0490	Nicotinic	mikado.Chr07G2028	AktNAC062	0.959462
pmb3079	N-Acetyl-D-glucosamine	mikado.Chr07G2028	AktNAC062	0.955363
pmb3023	Eriodictyol	mikado.Chr07G2028	AktNAC062	0.957334
pmb2922	Uridine	mikado.Chr07G2028	AktNAC062	0.953242
pmb0874	LysoPE	mikado.Chr07G2028	AktNAC062	-0.97488
mws4170	D-Glucose	mikado.Chr07G2028	AktNAC062	-0.950725
pmp001273	LysoPC(18:2)	mikado.Chr07G1529	AktNAC060	-0.972975
pmp001272	3-{(2-Aminoethoxy)(hydroxy)phosphoryl]oxy}-2-12-octadecadienoate	mikado.Chr07G1529	AktNAC060	-0.991554
pmp001250	PC(18:2)	mikado.Chr07G1529	AktNAC060	-0.957446
pmp000002	Ladanein	mikado.Chr07G1529	AktNAC060	-0.961615
pmn001682	Sorbic	mikado.Chr07G1529	AktNAC060	-0.968715
pme3211	Quercetin	mikado.Chr07G1529	AktNAC060	-0.964881
pme3011	γ-Aminobutyric	mikado.Chr07G1529	AktNAC060	0.957635
pme1178	Guanosine	mikado.Chr07G1529	AktNAC060	-0.972507
pme1173	Allopurinol	mikado.Chr07G1529	AktNAC060	0.977804
pme0516	Inositol	mikado.Chr07G1529	AktNAC060	-0.990216
pme0490	Nicotinic	mikado.Chr07G1529	AktNAC060	0.988035
pme0181	1-Methylhistidine	mikado.Chr07G1529	AktNAC060	0.978112
pmb3114	Epicatechin-epiafzelechin	mikado.Chr07G1529	AktNAC060	0.991833
pmb3079	N-Acetyl-D-glucosamine	mikado.Chr07G1529	AktNAC060	0.965344
pmb3041	Tricin	mikado.Chr07G1529	AktNAC060	-0.950504
pmb3023	Eriodictyol	mikado.Chr07G1529	AktNAC060	0.988165
pmb2922	Uridine	mikado.Chr07G1529	AktNAC060	0.984606
pmb1912	10-Formyl-THF	mikado.Chr07G1529	AktNAC060	-0.959908
pmb0874	LysoPE	mikado.Chr07G1529	AktNAC060	-0.989522
pmb0785	Isoquinoline	mikado.Chr07G1529	AktNAC060	-0.951141
mws4170	D-Glucose	mikado.Chr07G1529	AktNAC060	-0.989457
mws2220	Gallocatechin	mikado.Chr07G1529	AktNAC060	0.961985
mws2125	Phosphoenolpyruvic	mikado.Chr07G1529	AktNAC060	0.97735
mws1587	α-Aminocaproic	mikado.Chr07G1529	AktNAC060	-0.96687
mws1499	D-(-)-Arabinose	mikado.Chr07G1529	AktNAC060	-0.98538
mws1417	Indole-3-carboxylic	mikado.Chr07G1529	AktNAC060	0.981047
mws0250	L-(-)-Tyrosine	mikado.Chr07G1529	AktNAC060	0.950112
mws0198	D-(+)-Glucose	mikado.Chr07G1529	AktNAC060	-0.984403
mws0102	Indole-5-carboxylic	mikado.Chr07G1529	AktNAC060	0.965592
pmn001649	Cinnamtannin	mikado.Chr07G1529	AktNAC060	-0.970517
pmp001277	3-{(2-Aminoethoxy)(hydroxy)phosphoryl]oxy}-2-hydroxypropyl	mikado.Chr07G1529	AktNAC060	-0.952007
pmn001694	9,10,13-Trihyroxy-11-octadecadienoic	mikado.Chr07G1529	AktNAC060	0.966308
pmn001645	Isorhamnetin	mikado.Chr07G1529	AktNAC060	0.992462
pmn001495	Hexadecanoic	mikado.Chr07G1529	AktNAC060	0.966357
pmn001409	Plantainoside	mikado.Chr07G1529	AktNAC060	0.950209
pme2482	Protocatechuic	mikado.Chr07G1529	AktNAC060	-0.959397
pme2122	Histamine	mikado.Chr07G1529	AktNAC060	0.983068
pme0193	L-Glutamine	mikado.Chr07G1529	AktNAC060	-0.973511
pme0026	L-(+)-Lysine	mikado.Chr07G1529	AktNAC060	-0.968607
pmb3894	Di-O-methylquercetin	mikado.Chr07G1529	AktNAC060	0.977145
mws1336	4-Aminobenzoic	mikado.Chr07G1529	AktNAC060	-0.978378
mws1068	Kaempferol	mikado.Chr07G1529	AktNAC060	-0.959301
mws0277	Kinic	mikado.Chr07G1529	AktNAC060	0.990795
mws0227	L-Leucine	mikado.Chr07G1529	AktNAC060	-0.96305
Qingke_Rfmb319-1-2	Pipecolic	mikado.Chr07G1529	AktNAC060	-0.989288
Qingke_Rfmb257-der14-2	Pinoresinol-acetylglucose	mikado.Chr07G1529	AktNAC060	-0.964189
Huasheng_mad2394	Sinapoyl-p-coumaroyltartaric	mikado.Chr07G1529	AktNAC060	-0.978838
pmn001649	Cinnamtannin	mikado.Chr07G1279	AktNAC058	0.958784
pmn001517	3,4,5-Trimethoxyphenyl-β-D-Glucopyranoside	mikado.Chr07G1279	AktNAC058	-0.953379
pme0040	Adenine	mikado.Chr07G1279	AktNAC058	-0.953244
pmb2947	Catechin-catechin-catechin	mikado.Chr07G1279	AktNAC058	0.961197
mws1397	(-)-Epicatechin	mikado.Chr07G1279	AktNAC058	0.972624
mws0219	L-AsparticAcid	mikado.Chr07G1279	AktNAC058	-0.952521
pmn001686	10,16-Dihydroxy-palmitic	mikado.Chr07G1279	AktNAC058	-0.96248
pmn001650	Cinnamtannin	mikado.Chr07G1279	AktNAC058	0.9624
mws0572	5-Methylcytosine	mikado.Chr07G1279	AktNAC058	-0.953603
mws0255	Cytosine	mikado.Chr07G1279	AktNAC058	-0.955244
mws0355	(-)-Catechin	mikado.Chr07G1279	AktNAC058	0.970913
mws0264	D-(+)-TrehaloseAnhydrous	mikado.Chr07G1279	AktNAC058	0.950531
mws0064	Eriodictyol	mikado.Chr07G1279	AktNAC058	0.977308
pmp001280	3-{[(2-Aminoethoxy)(hydroxy)phosphoryl]oxy}-2-hydroxypropyl-9,12-octadecenoate	mikado.Chr07G1279	AktNAC058	0.960477
pmp000595	Luteolin-7,3'-Di-O-β-D-Glucoside	mikado.Chr07G1279	AktNAC058	-0.966074
pmp000232	Cis-3-p-coumaric	mikado.Chr07G1279	AktNAC058	0.970072
pmp000231	Trans-3-O-p-coumaric	mikado.Chr07G1279	AktNAC058	0.957069
pmn001739	6'-trans-Cinnamoyl-8-epikingisidic	mikado.Chr07G1279	AktNAC058	-0.960627
pmn001421	3-O-(E)-p-Coumaroyl	mikado.Chr07G1279	AktNAC058	0.970122
pme3732	Cytidine	mikado.Chr07G1279	AktNAC058	-0.960208
pmb0865	LysoPC	mikado.Chr07G1279	AktNAC058	0.956601
pmb0863	LysoPC	mikado.Chr07G1279	AktNAC058	0.976815
mws1155	Mannitol	mikado.Chr07G1279	AktNAC058	-0.974293
mws0715	Phenylacetyl-L-glutamine	mikado.Chr07G1279	AktNAC058	0.984147
mws0396	Elaidic	mikado.Chr07G1279	AktNAC058	-0.966168
pme2993	Scopoletin(7-Hydroxy-5-methoxycoumarin)	mikado.Chr07G1279	AktNAC058	0.965964
pme2693	N-Acetylputrescine	mikado.Chr07G1279	AktNAC058	0.97508
mws1080	Galactinol	mikado.Chr07G1279	AktNAC058	0.952913
mws0636	Phe-Phe	mikado.Chr07G1279	AktNAC058	0.95882
pme2960	Naringenin	mikado.Chr07G1279	AktNAC058	0.954108
pme1210	L-Methionine	mikado.Chr07G1279	AktNAC058	-0.969243
pmb2260	LysoPC	mikado.Chr07G1279	AktNAC058	0.955437
pmb0854	LysoPC	mikado.Chr07G1279	AktNAC058	0.953198
mws5035	Leucylphenylalanine	mikado.Chr07G1279	AktNAC058	0.956938
mws1078	Anthranilic	mikado.Chr07G1279	AktNAC058	0.951425
Qingke_Rfmb089-2-3	9,10-Dihydroxy-12-octadecenoic	mikado.Chr07G1279	AktNAC058	-0.965934
Hmmp005479	oleanolic	mikado.Chr07G1279	AktNAC058	0.95563
Hmmp006231	saponin	mikado.Chr06G1246	AktNAC054	0.95307
Hmmp005965	saponin	mikado.Chr06G1246	AktNAC054	0.964437
pmn001668	Apigenin-3-O-α-L-rhamnoside	mikado.Chr06G1245	AktNAC053	-0.952553
pmb3072	3-O-p-coumaroyl	mikado.Chr06G1245	AktNAC053	-0.9527
pmb2871	2,5-Dihydroxy	mikado.Chr06G1245	AktNAC053	-0.955355
mws4134	Oxidized	mikado.Chr06G1245	AktNAC053	-0.95112
mws1038	(R)-Pantetheine	mikado.Chr06G1245	AktNAC053	-0.957995
mws0124	N-(3-Indolylacetyl)-L-alanine	mikado.Chr06G1245	AktNAC053	0.964923
mws4002	Dopamine	mikado.Chr06G1245	AktNAC053	0.951295
mws1521	Salicin	mikado.Chr06G1245	AktNAC053	0.957451
mws0921	p-Coumaryl	mikado.Chr06G1245	AktNAC053	0.972663
mws0470	Methylmalonic	mikado.Chr06G1245	AktNAC053	-0.965581
mws0044	Taxifolin	mikado.Chr06G1245	AktNAC053	0.951747
Li512111	Isorhamnetin	mikado.Chr06G1245	AktNAC053	0.955016
Hmmp006366	saponin	mikado.Chr06G1245	AktNAC053	0.967252
Hmmp006036	akeboside	mikado.Chr06G1245	AktNAC053	0.955104
pmp001277	3-{(2-Aminoethoxy)(hydroxy)phosphoryl]oxy}-2-hydroxypropyl	mikado.Chr05G680	AktNAC050	0.977399
pmn001694	9,10,13-Trihyroxy-11-octadecadienoic	mikado.Chr05G680	AktNAC050	-0.970571
pmn001686	10,16-Dihydroxy-palmitic	mikado.Chr05G680	AktNAC050	-0.96525
pmn001650	Cinnamtannin	mikado.Chr05G680	AktNAC050	0.957432
pmn001645	Isorhamnetin	mikado.Chr05G680	AktNAC050	-0.954268
pmn001495	Hexadecanoic	mikado.Chr05G680	AktNAC050	-0.965643
pmn001409	Plantainoside	mikado.Chr05G680	AktNAC050	-0.956238
pme3967	2-(Dimethylamino)guanosine	mikado.Chr05G680	AktNAC050	0.95699
pme3961	Deoxyadenosine	mikado.Chr05G680	AktNAC050	0.982884
pme2482	Protocatechuic	mikado.Chr05G680	AktNAC050	0.984469
pme2122	Histamine	mikado.Chr05G680	AktNAC050	-0.951442
pme0230	Adenosine	mikado.Chr05G680	AktNAC050	0.970598
pme0193	L-Glutamine	mikado.Chr05G680	AktNAC050	0.956517
pme0183	2-Hydroxy-6-aminopurine	mikado.Chr05G680	AktNAC050	-0.957269
pme0026	L-(+)-Lysine	mikado.Chr05G680	AktNAC050	0.971071
pmb3894	Di-O-methylquercetin	mikado.Chr05G680	AktNAC050	-0.96812
pmb0876	LysoPE	mikado.Chr05G680	AktNAC050	0.971192
pmb0374	Aminopurine	mikado.Chr05G680	AktNAC050	0.95388
mws2212	Caffeic	mikado.Chr05G680	AktNAC050	0.989506
mws1706	Glutamic	mikado.Chr05G680	AktNAC050	0.967323
mws1336	4-Aminobenzoic	mikado.Chr05G680	AktNAC050	0.965767
mws1068	Kaempferol	mikado.Chr05G680	AktNAC050	0.951055
mws0913	Trifolin	mikado.Chr05G680	AktNAC050	-0.980876
mws0884	Cyclic	mikado.Chr05G680	AktNAC050	0.987303
mws0572	5-Methylcytosine	mikado.Chr05G680	AktNAC050	-0.975884
mws0277	Kinic	mikado.Chr05G680	AktNAC050	-0.950698
mws0255	Cytosine	mikado.Chr05G680	AktNAC050	-0.963973
mws0227	L-Leucine	mikado.Chr05G680	AktNAC050	0.950633
pmp001275	3-Hydroxypropyl	mikado.Chr05G680	AktNAC050	0.954559
pmp001280	3-{[(2-Aminoethoxy)(hydroxy)phosphoryl]oxy}-2-hydroxypropyl-9,12-octadecenoate	mikado.Chr05G680	AktNAC050	0.963058
pmp001270	LysoPC(16:2)	mikado.Chr05G680	AktNAC050	0.977282
pmp000595	Luteolin-7,3'-Di-O-β-D-Glucoside	mikado.Chr05G680	AktNAC050	-0.950405
pmp000231	Trans-3-O-p-coumaric	mikado.Chr05G680	AktNAC050	0.956561
pmn001739	6'-trans-Cinnamoyl-8-epikingisidic	mikado.Chr05G680	AktNAC050	-0.970552
pmn001706	2-Hydroxyoleanolic	mikado.Chr05G680	AktNAC050	0.961414
pmn001421	3-O-(E)-p-Coumaroyl	mikado.Chr05G680	AktNAC050	0.961729
pme3285	Afzelechin(3,5,7,4'-Tetrahydroxyflavan)	mikado.Chr05G680	AktNAC050	0.976802
pmd0160	LysoPE	mikado.Chr05G680	AktNAC050	0.973703
pmb3074	3-O-p-Coumaroyl	mikado.Chr05G680	AktNAC050	0.97802
pmb0865	LysoPC	mikado.Chr05G680	AktNAC050	0.951163
pmb0863	LysoPC	mikado.Chr05G680	AktNAC050	0.955594
mws4176	DL-Alanyl-DL-phenylalanine	mikado.Chr05G680	AktNAC050	0.958396
mws1610	Maslinic	mikado.Chr05G680	AktNAC050	0.950412
mws0258	L-Isoleucine	mikado.Chr05G680	AktNAC050	0.971174
mws0089	Kaempferol	mikado.Chr05G680	AktNAC050	-0.96002
Qingke_Rfmb319-1-2	Pipecolic	mikado.Chr05G680	AktNAC050	0.967617
Qingke_Rfmb089-2-3	9,10-Dihydroxy-12-octadecenoic	mikado.Chr05G680	AktNAC050	-0.962955
Huasheng_mad2394	Sinapoyl-p-coumaroyltartaric	mikado.Chr05G680	AktNAC050	0.959023
Hmmp005479	oleanolic	mikado.Chr05G680	AktNAC050	0.962193
Hmmp004394	saponin	mikado.Chr05G680	AktNAC050	0.958604
pmp001286	LysoPC(18:0)	mikado.Chr04G1102	AktNAC042	0.978264
pmp001283	Glyceryl	mikado.Chr04G1102	AktNAC042	0.971447
pmp001276	2,3-Dihydroxypropyl-9,12,15-octadecatrienoate-hexose-hexose	mikado.Chr04G1102	AktNAC042	0.953817
pmp001275	3-Hydroxypropyl	mikado.Chr04G1102	AktNAC042	0.966837
pmb0767	D-erythro-Dihydrosphingosine	mikado.Chr04G1102	AktNAC042	0.97821
pmp000103	Arecatannin	mikado.Chr04G1102	AktNAC042	0.983336
mws1489	Stearic	mikado.Chr04G1102	AktNAC042	0.953995
pmp001280	3-{[(2-Aminoethoxy)(hydroxy)phosphoryl]oxy}-2-hydroxypropyl-9,12-octadecenoate	mikado.Chr04G1102	AktNAC042	0.969471
pmp001265	2-Amino-4-dihydroxy	mikado.Chr04G1102	AktNAC042	0.980996
pmn001706	2-Hydroxyoleanolic	mikado.Chr04G1102	AktNAC042	0.957033
pme3285	Afzelechin(3,5,7,4'-Tetrahydroxyflavan)	mikado.Chr04G1102	AktNAC042	0.961755
pmb3074	3-O-p-Coumaroyl	mikado.Chr04G1102	AktNAC042	0.963091
pmb2444	MAG(18:3)isomer1	mikado.Chr04G1102	AktNAC042	0.975413
pmb1656	MAG(18:3)isomer4	mikado.Chr04G1102	AktNAC042	0.97606
pmb0865	LysoPC	mikado.Chr04G1102	AktNAC042	0.971272
pmb0863	LysoPC	mikado.Chr04G1102	AktNAC042	0.953806
mws4176	DL-Alanyl-DL-phenylalanine	mikado.Chr04G1102	AktNAC042	0.959139
mws1610	Maslinic	mikado.Chr04G1102	AktNAC042	0.986066
mws0813	5-Oxoproline	mikado.Chr04G1102	AktNAC042	-0.957482
mws0126	1-Stearoyl-sn-glycero-3-phosphocholine	mikado.Chr04G1102	AktNAC042	0.975478
mws0103	Indole-3-carboxaldehyde	mikado.Chr04G1102	AktNAC042	0.969336
mws0089	Kaempferol	mikado.Chr04G1102	AktNAC042	-0.966251
pmp001213	Phenylalanine	mikado.Chr04G1102	AktNAC042	0.969488
pme1439	p-Coumaric	mikado.Chr04G1102	AktNAC042	0.954373
pmb2406	LysoPC	mikado.Chr04G1102	AktNAC042	0.97537
mws1195	Methyl	mikado.Chr04G1102	AktNAC042	0.96714
mws1080	Galactinol	mikado.Chr04G1102	AktNAC042	0.960106
pmp001287	N-Benzylmethylene	mikado.Chr04G1102	AktNAC042	0.966704
pmn001705	3,24-Dihydroxy-17,21-semiacetal-12(13)oleanolic	mikado.Chr04G1102	AktNAC042	0.988618
pmn001320	1-O-p-Cumaroylglycerol	mikado.Chr04G1102	AktNAC042	0.957466
pmb2319	LysoPC	mikado.Chr04G1102	AktNAC042	0.966643
pmb2260	LysoPC	mikado.Chr04G1102	AktNAC042	0.967145
pmb0854	LysoPC	mikado.Chr04G1102	AktNAC042	0.973129
mws5035	Leucylphenylalanine	mikado.Chr04G1102	AktNAC042	0.967345
mws4002	Dopamine	mikado.Chr04G1102	AktNAC042	0.950755
mws1200	Trans-4-Hydroxycinnamic	mikado.Chr04G1102	AktNAC042	0.965074
mws1078	Anthranilic	mikado.Chr04G1102	AktNAC042	0.959155
mws0491	Phenethylamine	mikado.Chr04G1102	AktNAC042	0.985578
Hmmp006650	saponin	mikado.Chr04G1102	AktNAC042	0.97949
Hmmp004394	saponin	mikado.Chr04G1102	AktNAC042	0.969708
Hmmp004244	saponin	mikado.Chr04G1102	AktNAC042	0.969857
GQ512002	Isorhamnetin-3-O-rutinoside	mikado.Chr04G1102	AktNAC042	0.95058
pmp000967	Tryptophan	mikado.Chr03G343	AktNAC040	0.975835
pmb2786	9-HOTrE	mikado.Chr03G343	AktNAC040	-0.969045
pmb1096	Indole	mikado.Chr03G343	AktNAC040	0.979118
mws0049	(+)-Gallocatechin	mikado.Chr03G343	AktNAC040	-0.959893
pmb2554	5-O-Feruloyl	mikado.Chr03G1829	AktNAC037	0.951168
pmp001265	2-Amino-4-dihydroxy	mikado.Chr03G1829	AktNAC037	0.978323
pme3968	7-Methylguanine	mikado.Chr03G1829	AktNAC037	0.953004
pmb1656	MAG(18:3)isomer4	mikado.Chr03G1829	AktNAC037	0.955808
pmb0865	LysoPC	mikado.Chr03G1829	AktNAC037	0.969254
mws4176	DL-Alanyl-DL-phenylalanine	mikado.Chr03G1829	AktNAC037	0.953225
mws1610	Maslinic	mikado.Chr03G1829	AktNAC037	0.972132
mws0813	5-Oxoproline	mikado.Chr03G1829	AktNAC037	-0.950623
mws0396	Elaidic	mikado.Chr03G1829	AktNAC037	-0.950774
mws0289	LysoPE	mikado.Chr03G1829	AktNAC037	0.957592
pmp001244	Caffeoylcholine	mikado.Chr03G1829	AktNAC037	-0.95683
pmp001213	Phenylalanine	mikado.Chr03G1829	AktNAC037	0.958528
pmp000275	Gambiriin	mikado.Chr03G1829	AktNAC037	0.95361
pme2993	Scopoletin(7-Hydroxy-5-methoxycoumarin)	mikado.Chr03G1829	AktNAC037	0.96049
pme1439	p-Coumaric	mikado.Chr03G1829	AktNAC037	0.963633
pme0008	L-Citrulline	mikado.Chr03G1829	AktNAC037	-0.964384
pmb3072	3-O-p-coumaroyl	mikado.Chr03G1829	AktNAC037	-0.964001
pmb2833	3-O-Feruloyl	mikado.Chr03G1829	AktNAC037	0.964131
pmb2406	LysoPC	mikado.Chr03G1829	AktNAC037	0.968743
mws1714	Chicory	mikado.Chr03G1829	AktNAC037	-0.969585
mws1195	Methyl	mikado.Chr03G1829	AktNAC037	0.953333
mws1080	Galactinol	mikado.Chr03G1829	AktNAC037	0.960386
mws0836	Procyanidin	mikado.Chr03G1829	AktNAC037	-0.968032
mws0636	Phe-Phe	mikado.Chr03G1829	AktNAC037	0.950624
mws0124	N-(3-Indolylacetyl)-L-alanine	mikado.Chr03G1829	AktNAC037	0.960232
pmp001287	N-Benzylmethylene	mikado.Chr03G1829	AktNAC037	0.970301
pmn001705	3,24-Dihydroxy-17,21-semiacetal-12(13)oleanolic	mikado.Chr03G1829	AktNAC037	0.981274
pmn001477	4-C-β-D-Glucose-1,3,6-trihydroxy-7-methoxyxanthone	mikado.Chr03G1829	AktNAC037	0.962936
pmn001320	1-O-p-Cumaroylglycerol	mikado.Chr03G1829	AktNAC037	0.988086
pme3475	Butin	mikado.Chr03G1829	AktNAC037	0.981532
pme3443	Sinapinaldehyde	mikado.Chr03G1829	AktNAC037	0.980212
pme3337	N6-Succinyl	mikado.Chr03G1829	AktNAC037	-0.975864
pme3188	Uridine	mikado.Chr03G1829	AktNAC037	-0.951201
pme2960	Naringenin	mikado.Chr03G1829	AktNAC037	0.966472
pme1210	L-Methionine	mikado.Chr03G1829	AktNAC037	-0.960797
pme1086	Glutathione	mikado.Chr03G1829	AktNAC037	-0.964756
pmd0130	LysoPC	mikado.Chr03G1829	AktNAC037	-0.969189
pmb2319	LysoPC	mikado.Chr03G1829	AktNAC037	0.976611
pmb2260	LysoPC	mikado.Chr03G1829	AktNAC037	0.975545
pmb0854	LysoPC	mikado.Chr03G1829	AktNAC037	0.973658
mws5040	Turanose	mikado.Chr03G1829	AktNAC037	-0.954596
mws5035	Leucylphenylalanine	mikado.Chr03G1829	AktNAC037	0.97429
mws4002	Dopamine	mikado.Chr03G1829	AktNAC037	0.987398
mws2368	Tyrosol	mikado.Chr03G1829	AktNAC037	0.977204
mws1521	Salicin	mikado.Chr03G1829	AktNAC037	0.984531
mws1505	Phenethyl	mikado.Chr03G1829	AktNAC037	0.977272
mws1200	Trans-4-Hydroxycinnamic	mikado.Chr03G1829	AktNAC037	0.977123
mws1078	Anthranilic	mikado.Chr03G1829	AktNAC037	0.979204
mws0921	p-Coumaryl	mikado.Chr03G1829	AktNAC037	0.978007
mws0853	Sinapyl	mikado.Chr03G1829	AktNAC037	0.981338
mws0491	Phenethylamine	mikado.Chr03G1829	AktNAC037	0.979336
mws0470	Methylmalonic	mikado.Chr03G1829	AktNAC037	-0.965537
mws0093	Coniferyl	mikado.Chr03G1829	AktNAC037	0.970725
mws0044	Taxifolin	mikado.Chr03G1829	AktNAC037	0.972689
Hmmp006650	saponin	mikado.Chr03G1829	AktNAC037	0.968285
Hmmp006366	saponin	mikado.Chr03G1829	AktNAC037	0.979426
Hmmp006036	akeboside	mikado.Chr03G1829	AktNAC037	0.970535
pmp000103	Arecatannin	mikado.Chr03G1827	AktNAC036	0.954079
mws1489	Stearic	mikado.Chr03G1827	AktNAC036	0.952123
pmp001265	2-Amino-4-dihydroxy	mikado.Chr03G1827	AktNAC036	0.983869
pme3968	7-Methylguanine	mikado.Chr03G1827	AktNAC036	0.951734
mws1610	Maslinic	mikado.Chr03G1827	AktNAC036	0.957712
pmn001705	3,24-Dihydroxy-17,21-semiacetal-12(13)oleanolic	mikado.Chr03G1827	AktNAC036	0.965588
pmn001320	1-O-p-Cumaroylglycerol	mikado.Chr03G1827	AktNAC036	0.957705
mws0491	Phenethylamine	mikado.Chr03G1827	AktNAC036	0.961505
pmn001688	9S-Hyroxy-10E,12E-octadecadienoic	mikado.Chr03G1824	AktNAC035	-0.950491
pmn001668	Apigenin-3-O-α-L-rhamnoside	mikado.Chr03G1824	AktNAC035	-0.992408
pmn001661	Cinncassiol	mikado.Chr03G1824	AktNAC035	0.954488
pmf0374	2,6-Dimethyl-7-octene-2,3,6-triol	mikado.Chr03G1824	AktNAC035	0.972291
pmb0618	8-C-Hexosyl-hesperetin	mikado.Chr03G1824	AktNAC035	0.965235
mws5042	Glycylphenylalanine	mikado.Chr03G1824	AktNAC035	-0.969869
pmp001310	6-Hydroxykaempferol-3,6-O-Diglucoside	mikado.Chr03G1824	AktNAC035	-0.953695
pmn001367	Protocatechuic	mikado.Chr03G1824	AktNAC035	-0.969854
pme3388	H-HomoArg-OH	mikado.Chr03G1824	AktNAC035	-0.969441
pme2266	Biotin	mikado.Chr03G1824	AktNAC035	-0.971302
pmd0132	LysoPC	mikado.Chr03G1824	AktNAC035	-0.981226
pmb2871	2,5-Dihydroxy	mikado.Chr03G1824	AktNAC035	-0.976401
mws4134	Oxidized	mikado.Chr03G1824	AktNAC035	-0.982188
mws1038	(R)-Pantetheine	mikado.Chr03G1824	AktNAC035	-0.983483
mws0124	N-(3-Indolylacetyl)-L-alanine	mikado.Chr03G1824	AktNAC035	0.973736
mws0921	p-Coumaryl	mikado.Chr03G1824	AktNAC035	0.956818
mws0470	Methylmalonic	mikado.Chr03G1824	AktNAC035	-0.970968
Hmmp006366	saponin	mikado.Chr03G1824	AktNAC035	0.956887
Hmmp006037	saponin	mikado.Chr03G1824	AktNAC035	0.969239
Hmmp006036	akeboside	mikado.Chr03G1824	AktNAC035	0.951176
GQ512003	Fer-agmatine	mikado.Chr03G1822	AktNAC033	0.95009
pmb2554	5-O-Feruloyl	mikado.Chr03G1821	AktNAC032	0.973632
mws0805	N-Acetylneuraminic	mikado.Chr03G1821	AktNAC032	-0.959976
mws0355	(-)-Catechin	mikado.Chr03G1821	AktNAC032	0.954447
mws0264	D-(+)-TrehaloseAnhydrous	mikado.Chr03G1821	AktNAC032	0.955316
mws0064	Eriodictyol	mikado.Chr03G1821	AktNAC032	0.980317
pmp001280	3-{[(2-Aminoethoxy)(hydroxy)phosphoryl]oxy}-2-hydroxypropyl-9,12-octadecenoate	mikado.Chr03G1821	AktNAC032	0.962864
pmp001265	2-Amino-4-dihydroxy	mikado.Chr03G1821	AktNAC032	0.95935
pmp000595	Luteolin-7,3'-Di-O-β-D-Glucoside	mikado.Chr03G1821	AktNAC032	-0.950303
pmp000232	Cis-3-p-coumaric	mikado.Chr03G1821	AktNAC032	0.952036
pmp000231	Trans-3-O-p-coumaric	mikado.Chr03G1821	AktNAC032	0.969648
pmn001421	3-O-(E)-p-Coumaroyl	mikado.Chr03G1821	AktNAC032	0.967487
pme3732	Cytidine	mikado.Chr03G1821	AktNAC032	-0.972347
pme3285	Afzelechin(3,5,7,4'-Tetrahydroxyflavan)	mikado.Chr03G1821	AktNAC032	0.956313
pmb3074	3-O-p-Coumaroyl	mikado.Chr03G1821	AktNAC032	0.961154
pmb2444	MAG(18:3)isomer1	mikado.Chr03G1821	AktNAC032	0.951934
pmb1656	MAG(18:3)isomer4	mikado.Chr03G1821	AktNAC032	0.964366
pmb0865	LysoPC	mikado.Chr03G1821	AktNAC032	0.983665
pmb0863	LysoPC	mikado.Chr03G1821	AktNAC032	0.96829
mws4176	DL-Alanyl-DL-phenylalanine	mikado.Chr03G1821	AktNAC032	0.957738
mws1610	Maslinic	mikado.Chr03G1821	AktNAC032	0.97073
mws1333	Melibiose	mikado.Chr03G1821	AktNAC032	0.970422
mws1155	Mannitol	mikado.Chr03G1821	AktNAC032	-0.951385
mws0813	5-Oxoproline	mikado.Chr03G1821	AktNAC032	-0.954776
mws0715	Phenylacetyl-L-glutamine	mikado.Chr03G1821	AktNAC032	0.978242
mws0396	Elaidic	mikado.Chr03G1821	AktNAC032	-0.981094
mws0289	LysoPE	mikado.Chr03G1821	AktNAC032	0.978456
pmp001244	Caffeoylcholine	mikado.Chr03G1821	AktNAC032	-0.963783
pmp000275	Gambiriin	mikado.Chr03G1821	AktNAC032	0.978237
pme2993	Scopoletin(7-Hydroxy-5-methoxycoumarin)	mikado.Chr03G1821	AktNAC032	0.980135
pme2693	N-Acetylputrescine	mikado.Chr03G1821	AktNAC032	0.96216
pme1439	p-Coumaric	mikado.Chr03G1821	AktNAC032	0.956163
pme1228	5-Hydroxy-L-tryptophan	mikado.Chr03G1821	AktNAC032	-0.961142
pme0008	L-Citrulline	mikado.Chr03G1821	AktNAC032	-0.968052
pmb3072	3-O-p-coumaroyl	mikado.Chr03G1821	AktNAC032	-0.970268
pmb2833	3-O-Feruloyl	mikado.Chr03G1821	AktNAC032	0.977135
pmb2406	LysoPC	mikado.Chr03G1821	AktNAC032	0.95373
mws1714	Chicory	mikado.Chr03G1821	AktNAC032	-0.980362
mws1080	Galactinol	mikado.Chr03G1821	AktNAC032	0.980984
mws0836	Procyanidin	mikado.Chr03G1821	AktNAC032	-0.96974
mws0636	Phe-Phe	mikado.Chr03G1821	AktNAC032	0.972651
mws0124	N-(3-Indolylacetyl)-L-alanine	mikado.Chr03G1821	AktNAC032	0.954581
pmp001287	N-Benzylmethylene	mikado.Chr03G1821	AktNAC032	0.964398
pmn001705	3,24-Dihydroxy-17,21-semiacetal-12(13)oleanolic	mikado.Chr03G1821	AktNAC032	0.966465
pmn001477	4-C-β-D-Glucose-1,3,6-trihydroxy-7-methoxyxanthone	mikado.Chr03G1821	AktNAC032	0.973076
pmn001320	1-O-p-Cumaroylglycerol	mikado.Chr03G1821	AktNAC032	0.996835
pme3475	Butin	mikado.Chr03G1821	AktNAC032	0.990677
pme3443	Sinapinaldehyde	mikado.Chr03G1821	AktNAC032	0.997427
pme3337	N6-Succinyl	mikado.Chr03G1821	AktNAC032	-0.979505
pme3188	Uridine	mikado.Chr03G1821	AktNAC032	-0.957699
pme2960	Naringenin	mikado.Chr03G1821	AktNAC032	0.979821
pme1210	L-Methionine	mikado.Chr03G1821	AktNAC032	-0.978145
pme1086	Glutathione	mikado.Chr03G1821	AktNAC032	-0.964118
pmd0130	LysoPC	mikado.Chr03G1821	AktNAC032	-0.980559
pmb2319	LysoPC	mikado.Chr03G1821	AktNAC032	0.983456
pmb2260	LysoPC	mikado.Chr03G1821	AktNAC032	0.989434
pmb0854	LysoPC	mikado.Chr03G1821	AktNAC032	0.984969
mws5040	Turanose	mikado.Chr03G1821	AktNAC032	-0.953728
mws5035	Leucylphenylalanine	mikado.Chr03G1821	AktNAC032	0.987308
mws4002	Dopamine	mikado.Chr03G1821	AktNAC032	0.991135
mws2368	Tyrosol	mikado.Chr03G1821	AktNAC032	0.9905
mws1521	Salicin	mikado.Chr03G1821	AktNAC032	0.992078
mws1505	Phenethyl	mikado.Chr03G1821	AktNAC032	0.984164
mws1200	Trans-4-Hydroxycinnamic	mikado.Chr03G1821	AktNAC032	0.97738
mws1078	Anthranilic	mikado.Chr03G1821	AktNAC032	0.987202
mws0921	p-Coumaryl	mikado.Chr03G1821	AktNAC032	0.973847
mws0853	Sinapyl	mikado.Chr03G1821	AktNAC032	0.994212
mws0491	Phenethylamine	mikado.Chr03G1821	AktNAC032	0.977984
mws0093	Coniferyl	mikado.Chr03G1821	AktNAC032	0.980515
mws0044	Taxifolin	mikado.Chr03G1821	AktNAC032	0.981983
Qingke_Rfmb089-2-3	9,10-Dihydroxy-12-octadecenoic	mikado.Chr03G1821	AktNAC032	-0.954031
Huasheng_mad2085	Caffeoyl-p-coumaroyltartaric	mikado.Chr03G1821	AktNAC032	0.958591
Hmmp006650	saponin	mikado.Chr03G1821	AktNAC032	0.953316
Hmmp006366	saponin	mikado.Chr03G1821	AktNAC032	0.970732
Hmmp006036	akeboside	mikado.Chr03G1821	AktNAC032	0.973371
GQ512002	Isorhamnetin-3-O-rutinoside	mikado.Chr03G1821	AktNAC032	0.951959
pmp001280	3-{[(2-Aminoethoxy)(hydroxy)phosphoryl]oxy}-2-hydroxypropyl-9,12-octadecenoate	mikado.Chr03G1820	AktNAC031	0.973232
pmp001270	LysoPC(16:2)	mikado.Chr03G1820	AktNAC031	0.950535
pmp001265	2-Amino-4-dihydroxy	mikado.Chr03G1820	AktNAC031	0.956044
pmp000595	Luteolin-7,3'-Di-O-β-D-Glucoside	mikado.Chr03G1820	AktNAC031	-0.951977
pmp000232	Cis-3-p-coumaric	mikado.Chr03G1820	AktNAC031	0.960549
pmp000231	Trans-3-O-p-coumaric	mikado.Chr03G1820	AktNAC031	0.96229
pmn001739	6'-trans-Cinnamoyl-8-epikingisidic	mikado.Chr03G1820	AktNAC031	-0.95564
pmn001706	2-Hydroxyoleanolic	mikado.Chr03G1820	AktNAC031	0.960281
pmn001421	3-O-(E)-p-Coumaroyl	mikado.Chr03G1820	AktNAC031	0.96921
pme3968	7-Methylguanine	mikado.Chr03G1820	AktNAC031	0.978901
pme3732	Cytidine	mikado.Chr03G1820	AktNAC031	-0.956045
pme3285	Afzelechin(3,5,7,4'-Tetrahydroxyflavan)	mikado.Chr03G1820	AktNAC031	0.9689
pme0460	L-Epicatechin	mikado.Chr03G1820	AktNAC031	0.962069
pmd0160	LysoPE	mikado.Chr03G1820	AktNAC031	0.962965
pmb3074	3-O-p-Coumaroyl	mikado.Chr03G1820	AktNAC031	0.964308
pmb2444	MAG(18:3)isomer1	mikado.Chr03G1820	AktNAC031	0.96549
pmb1656	MAG(18:3)isomer4	mikado.Chr03G1820	AktNAC031	0.975969
pmb0865	LysoPC	mikado.Chr03G1820	AktNAC031	0.979014
pmb0863	LysoPC	mikado.Chr03G1820	AktNAC031	0.969691
pmb0709	Quercetin	mikado.Chr03G1820	AktNAC031	-0.962714
mws4176	DL-Alanyl-DL-phenylalanine	mikado.Chr03G1820	AktNAC031	0.961459
mws1610	Maslinic	mikado.Chr03G1820	AktNAC031	0.986268
mws1333	Melibiose	mikado.Chr03G1820	AktNAC031	0.951184
mws1155	Mannitol	mikado.Chr03G1820	AktNAC031	-0.965064
mws0813	5-Oxoproline	mikado.Chr03G1820	AktNAC031	-0.953263
mws0715	Phenylacetyl-L-glutamine	mikado.Chr03G1820	AktNAC031	0.955172
mws0396	Elaidic	mikado.Chr03G1820	AktNAC031	-0.9532
mws0289	LysoPE	mikado.Chr03G1820	AktNAC031	0.974773
mws0258	L-Isoleucine	mikado.Chr03G1820	AktNAC031	0.957417
mws0126	1-Stearoyl-sn-glycero-3-phosphocholine	mikado.Chr03G1820	AktNAC031	0.955262
mws0103	Indole-3-carboxaldehyde	mikado.Chr03G1820	AktNAC031	0.960738
mws0089	Kaempferol	mikado.Chr03G1820	AktNAC031	-0.978827
pmp001213	Phenylalanine	mikado.Chr03G1820	AktNAC031	0.957628
pme2993	Scopoletin(7-Hydroxy-5-methoxycoumarin)	mikado.Chr03G1820	AktNAC031	0.964255
pme1439	p-Coumaric	mikado.Chr03G1820	AktNAC031	0.970943
pmb2406	LysoPC	mikado.Chr03G1820	AktNAC031	0.959346
mws1195	Methyl	mikado.Chr03G1820	AktNAC031	0.957766
mws1080	Galactinol	mikado.Chr03G1820	AktNAC031	0.964644
mws0836	Procyanidin	mikado.Chr03G1820	AktNAC031	-0.959908
pmp001287	N-Benzylmethylene	mikado.Chr03G1820	AktNAC031	0.977343
pmn001705	3,24-Dihydroxy-17,21-semiacetal-12(13)oleanolic	mikado.Chr03G1820	AktNAC031	0.979461
pmn001320	1-O-p-Cumaroylglycerol	mikado.Chr03G1820	AktNAC031	0.970364
pme3475	Butin	mikado.Chr03G1820	AktNAC031	0.970637
pme3443	Sinapinaldehyde	mikado.Chr03G1820	AktNAC031	0.959055
pme3337	N6-Succinyl	mikado.Chr03G1820	AktNAC031	-0.955832
pme3188	Uridine	mikado.Chr03G1820	AktNAC031	-0.985025
pme2960	Naringenin	mikado.Chr03G1820	AktNAC031	0.958302
pme1210	L-Methionine	mikado.Chr03G1820	AktNAC031	-0.956173
pme1086	Glutathione	mikado.Chr03G1820	AktNAC031	-0.963031
pmd0130	LysoPC	mikado.Chr03G1820	AktNAC031	-0.963843
pmb2319	LysoPC	mikado.Chr03G1820	AktNAC031	0.975948
pmb2260	LysoPC	mikado.Chr03G1820	AktNAC031	0.981008
pmb0854	LysoPC	mikado.Chr03G1820	AktNAC031	0.98395
mws5035	Leucylphenylalanine	mikado.Chr03G1820	AktNAC031	0.984471
mws4002	Dopamine	mikado.Chr03G1820	AktNAC031	0.971278
mws2368	Tyrosol	mikado.Chr03G1820	AktNAC031	0.95277
mws1521	Salicin	mikado.Chr03G1820	AktNAC031	0.955735
mws1505	Phenethyl	mikado.Chr03G1820	AktNAC031	0.960169
mws1200	Trans-4-Hydroxycinnamic	mikado.Chr03G1820	AktNAC031	0.972839
mws1078	Anthranilic	mikado.Chr03G1820	AktNAC031	0.97636
mws0890	D-Serine	mikado.Chr03G1820	AktNAC031	-0.953563
mws0491	Phenethylamine	mikado.Chr03G1820	AktNAC031	0.978823
mws0093	Coniferyl	mikado.Chr03G1820	AktNAC031	0.96343
Hmmp006366	saponin	mikado.Chr03G1820	AktNAC031	0.95306
Hmmp005479	oleanolic	mikado.Chr03G1820	AktNAC031	0.961765
Hmmp004394	saponin	mikado.Chr03G1820	AktNAC031	0.950098
Hmmp004244	saponin	mikado.Chr03G1820	AktNAC031	0.96556
GQ512002	Isorhamnetin-3-O-rutinoside	mikado.Chr03G1820	AktNAC031	0.978633
pmp001310	6-Hydroxykaempferol-3,6-O-Diglucoside	mikado.Chr03G1819	AktNAC030	-0.972466
pmp001244	Caffeoylcholine	mikado.Chr03G1819	AktNAC030	-0.979235
pmp001213	Phenylalanine	mikado.Chr03G1819	AktNAC030	0.959902
pmp000275	Gambiriin	mikado.Chr03G1819	AktNAC030	0.955248
pmn001367	Protocatechuic	mikado.Chr03G1819	AktNAC030	-0.966579
pme3388	H-HomoArg-OH	mikado.Chr03G1819	AktNAC030	-0.952789
pme2993	Scopoletin(7-Hydroxy-5-methoxycoumarin)	mikado.Chr03G1819	AktNAC030	0.979471
pme2693	N-Acetylputrescine	mikado.Chr03G1819	AktNAC030	0.959241
pme2266	Biotin	mikado.Chr03G1819	AktNAC030	-0.955281
pme1439	p-Coumaric	mikado.Chr03G1819	AktNAC030	0.970678
pme1228	5-Hydroxy-L-tryptophan	mikado.Chr03G1819	AktNAC030	-0.951417
pme0008	L-Citrulline	mikado.Chr03G1819	AktNAC030	-0.97776
pmd0132	LysoPC	mikado.Chr03G1819	AktNAC030	-0.952396
pmb3072	3-O-p-coumaroyl	mikado.Chr03G1819	AktNAC030	-0.99662
pmb3006	Apigenin	mikado.Chr03G1819	AktNAC030	0.969468
pmb2871	2,5-Dihydroxy	mikado.Chr03G1819	AktNAC030	-0.973981
pmb2833	3-O-Feruloyl	mikado.Chr03G1819	AktNAC030	0.954908
pmb2406	LysoPC	mikado.Chr03G1819	AktNAC030	0.96532
pmb0665	Luteolin	mikado.Chr03G1819	AktNAC030	-0.959804
mws4134	Oxidized	mikado.Chr03G1819	AktNAC030	-0.975038
mws1714	Chicory	mikado.Chr03G1819	AktNAC030	-0.989599
mws1195	Methyl	mikado.Chr03G1819	AktNAC030	0.957462
mws1080	Galactinol	mikado.Chr03G1819	AktNAC030	0.960699
mws1038	(R)-Pantetheine	mikado.Chr03G1819	AktNAC030	-0.977081
mws0836	Procyanidin	mikado.Chr03G1819	AktNAC030	-0.967873
mws0636	Phe-Phe	mikado.Chr03G1819	AktNAC030	0.977392
mws0629	Asp-phe	mikado.Chr03G1819	AktNAC030	-0.970603
mws0124	N-(3-Indolylacetyl)-L-alanine	mikado.Chr03G1819	AktNAC030	0.997663
pmp001287	N-Benzylmethylene	mikado.Chr03G1819	AktNAC030	0.969181
pmn001705	3,24-Dihydroxy-17,21-semiacetal-12(13)oleanolic	mikado.Chr03G1819	AktNAC030	0.955169
pmn001477	4-C-β-D-Glucose-1,3,6-trihydroxy-7-methoxyxanthone	mikado.Chr03G1819	AktNAC030	0.994786
pmn001320	1-O-p-Cumaroylglycerol	mikado.Chr03G1819	AktNAC030	0.976728
pme3475	Butin	mikado.Chr03G1819	AktNAC030	0.988017
pme3443	Sinapinaldehyde	mikado.Chr03G1819	AktNAC030	0.975719
pme3337	N6-Succinyl	mikado.Chr03G1819	AktNAC030	-0.994268
pme2960	Naringenin	mikado.Chr03G1819	AktNAC030	0.987914
pme1210	L-Methionine	mikado.Chr03G1819	AktNAC030	-0.952507
pme1086	Glutathione	mikado.Chr03G1819	AktNAC030	-0.971183
pmd0130	LysoPC	mikado.Chr03G1819	AktNAC030	-0.987187
pmb2319	LysoPC	mikado.Chr03G1819	AktNAC030	0.974816
pmb0854	LysoPC	mikado.Chr03G1819	AktNAC030	0.953351
mws5040	Turanose	mikado.Chr03G1819	AktNAC030	-0.956498
mws5035	Leucylphenylalanine	mikado.Chr03G1819	AktNAC030	0.957138
mws4002	Dopamine	mikado.Chr03G1819	AktNAC030	0.989011
mws2368	Tyrosol	mikado.Chr03G1819	AktNAC030	0.980458
mws1521	Salicin	mikado.Chr03G1819	AktNAC030	0.990547
mws1505	Phenethyl	mikado.Chr03G1819	AktNAC030	0.993571
mws1200	Trans-4-Hydroxycinnamic	mikado.Chr03G1819	AktNAC030	0.979419
mws1078	Anthranilic	mikado.Chr03G1819	AktNAC030	0.980204
mws0921	p-Coumaryl	mikado.Chr03G1819	AktNAC030	0.999386
mws0853	Sinapyl	mikado.Chr03G1819	AktNAC030	0.981493
mws0491	Phenethylamine	mikado.Chr03G1819	AktNAC030	0.953205
mws0470	Methylmalonic	mikado.Chr03G1819	AktNAC030	-0.992359
mws0093	Coniferyl	mikado.Chr03G1819	AktNAC030	0.990186
mws0044	Taxifolin	mikado.Chr03G1819	AktNAC030	0.996259
Hmmp006650	saponin	mikado.Chr03G1819	AktNAC030	0.957741
Hmmp006366	saponin	mikado.Chr03G1819	AktNAC030	0.996852
Hmmp006036	akeboside	mikado.Chr03G1819	AktNAC030	0.998188
pmb0287	MAG(18:4)isomer2	mikado.Chr03G1673	AktNAC028	-0.95456
pmn001669	Methyl	mikado.Chr03G1669	AktNAC025	0.978968
pmn001423	Roseoside	mikado.Chr03G1669	AktNAC025	0.961299
pmb2940	1-O-β-D-Glucopyranosyl	mikado.Chr03G1669	AktNAC025	0.951623
pmb0752	3-O-Feruloyl	mikado.Chr03G1669	AktNAC025	0.95317
mws1337	D-Pantothenic	mikado.Chr03G1669	AktNAC025	0.952294
mws0169	Cyanidin	mikado.Chr03G1669	AktNAC025	0.960924
Li512117	Quercetin	mikado.Chr03G1669	AktNAC025	0.959572
mws0061	Hyperin	mikado.Chr01G3072	AktNAC011	0.964611
pmb2787	9-KODE	mikado.Chr01G228	AktNAC007	0.957153
mws0856	Spiraeoside	mikado.Chr01G228	AktNAC007	0.95124
pmp001287	N-Benzylmethylene	mikado.Chr01G1995	AktNAC002	-0.960196
pmn001705	3,24-Dihydroxy-17,21-semiacetal-12(13)oleanolic	mikado.Chr01G1995	AktNAC002	-0.955576
pmn001646	Procyanidin	mikado.Chr01G1995	AktNAC002	-0.950099
pmn001477	4-C-β-D-Glucose-1,3,6-trihydroxy-7-methoxyxanthone	mikado.Chr01G1995	AktNAC002	-0.950056
pmn001320	1-O-p-Cumaroylglycerol	mikado.Chr01G1995	AktNAC002	-0.953301
pme3475	Butin	mikado.Chr01G1995	AktNAC002	-0.965099
pme3443	Sinapinaldehyde	mikado.Chr01G1995	AktNAC002	-0.957103
pme3337	N6-Succinyl	mikado.Chr01G1995	AktNAC002	0.960903
pme3188	Uridine	mikado.Chr01G1995	AktNAC002	0.974667
pme2960	Naringenin	mikado.Chr01G1995	AktNAC002	-0.958342
pme1210	L-Methionine	mikado.Chr01G1995	AktNAC002	0.955196
pme1086	Glutathione	mikado.Chr01G1995	AktNAC002	0.98514
pmd0130	LysoPC	mikado.Chr01G1995	AktNAC002	0.954234
pmb2319	LysoPC	mikado.Chr01G1995	AktNAC002	-0.956357
pmb2260	LysoPC	mikado.Chr01G1995	AktNAC002	-0.955044
pmb0854	LysoPC	mikado.Chr01G1995	AktNAC002	-0.954146
mws5040	Turanose	mikado.Chr01G1995	AktNAC002	0.964489
mws5035	Leucylphenylalanine	mikado.Chr01G1995	AktNAC002	-0.956972
mws4002	Dopamine	mikado.Chr01G1995	AktNAC002	-0.964516
mws2368	Tyrosol	mikado.Chr01G1995	AktNAC002	-0.953581
mws1521	Salicin	mikado.Chr01G1995	AktNAC002	-0.958953
mws1505	Phenethyl	mikado.Chr01G1995	AktNAC002	-0.958919
mws1200	Trans-4-Hydroxycinnamic	mikado.Chr01G1995	AktNAC002	-0.959275
mws1078	Anthranilic	mikado.Chr01G1995	AktNAC002	-0.961602
mws0921	p-Coumaryl	mikado.Chr01G1995	AktNAC002	-0.951835
mws0890	D-Serine	mikado.Chr01G1995	AktNAC002	0.963084
mws0853	Sinapyl	mikado.Chr01G1995	AktNAC002	-0.952968
mws0491	Phenethylamine	mikado.Chr01G1995	AktNAC002	-0.951013
mws0470	Methylmalonic	mikado.Chr01G1995	AktNAC002	0.957274
mws0093	Coniferyl	mikado.Chr01G1995	AktNAC002	-0.960298
mws0044	Taxifolin	mikado.Chr01G1995	AktNAC002	-0.9525
Li512111	Isorhamnetin	mikado.Chr01G1995	AktNAC002	-0.951881
Hmmp006366	saponin	mikado.Chr01G1995	AktNAC002	-0.95549
Hmmp006036	akeboside	mikado.Chr01G1995	AktNAC002	-0.952597

## Sheet: NAC+TFs+meta
Gene_id	TFs	Gene_id	Rename	PCC		Gene_id	Rename	Compound	Compound_Type
mikado.Chr01G2513	LBD	mikado.Chr03G1820	AktNAC031	-0.973532		mikado.Chr03G1819	AktNAC030	mws0921	p-Coumaryl
mikado.Chr02G68	ARF	mikado.Chr03G1820	AktNAC031	0.972267		mikado.Chr03G1819	AktNAC030	Hmmp006036	akeboside
mikado.Chr03G1761	bHLH	mikado.Chr03G1820	AktNAC031	0.97433		mikado.Chr03G1819	AktNAC030	mws0124	N-(3-Indolylacetyl)-L-alanine
mikado.Chr04G2651	HD-ZIP	mikado.Chr03G1820	AktNAC031	0.97529		mikado.Chr03G1821	AktNAC032	pme3443	Sinapinaldehyde
mikado.Chr05G1510	bZIP	mikado.Chr03G1820	AktNAC031	-0.973392		mikado.Chr03G1819	AktNAC030	Hmmp006366	saponin
mikado.Chr06G1013	BES1	mikado.Chr03G1820	AktNAC031	0.975788		mikado.Chr03G1821	AktNAC032	pmn001320	1-O-p-Cumaroylglycerol
mikado.Chr06G1656	CO-like	mikado.Chr03G1820	AktNAC031	0.971316		mikado.Chr03G1819	AktNAC030	mws0044	Taxifolin
mikado.Chr06G61	ERF	mikado.Chr03G1820	AktNAC031	-0.975504		mikado.Chr11G914	AktNAC084	pmp001265	2-Amino-4-dihydroxy
mikado.Chr08G960	TALE	mikado.Chr03G1820	AktNAC031	0.971541		mikado.Chr03G1819	AktNAC030	pmn001477	4-C-β-D-Glucose-1,3,6-trihydroxy-7-methoxyxanthone
mikado.Chr09G1437	GRAS	mikado.Chr03G1820	AktNAC031	0.981724		mikado.Chr03G1821	AktNAC032	mws0853	Sinapyl
mikado.Chr11G896	ERF	mikado.Chr03G1820	AktNAC031	0.971645		mikado.Chr03G1819	AktNAC030	mws1505	Phenethyl
mikado.Chr13G650	bZIP	mikado.Chr03G1820	AktNAC031	-0.97701		mikado.Chr11G914	AktNAC084	pmb0767	D-erythro-Dihydrosphingosine
mikado.Chr14G877	MYB	mikado.Chr03G1820	AktNAC031	-0.975471		mikado.Chr11G914	AktNAC084	pmn001705	3,24-Dihydroxy-17,21-semiacetal-12(13)oleanolic
mikado.Chr16G363	Trihelix	mikado.Chr03G1820	AktNAC031	-0.971856		mikado.Chr13G780	AktNAC089	pme1439	p-Coumaric
mikado.Chr01G2874	HD-ZIP	mikado.Chr15G1227	AktNAC095	0.981437		mikado.Chr07G1529	AktNAC060	pmn001645	Isorhamnetin
mikado.Chr03G2326	HB-other	mikado.Chr15G1227	AktNAC095	-0.970444		mikado.Chr03G1821	AktNAC032	mws1521	Salicin
mikado.Chr03G547	MYB	mikado.Chr15G1227	AktNAC095	-0.983894		mikado.Chr07G1529	AktNAC060	pmb3114	Epicatechin-epiafzelechin
mikado.Chr04G238	bZIP	mikado.Chr15G1227	AktNAC095	-0.980185		mikado.Chr03G1821	AktNAC032	mws4002	Dopamine
mikado.Chr05G296	B3	mikado.Chr15G1227	AktNAC095	0.970184		mikado.Chr07G1529	AktNAC060	mws0277	Kinic
mikado.Chr05G50	GRAS	mikado.Chr15G1227	AktNAC095	0.982596		mikado.Chr03G1821	AktNAC032	pme3475	Butin
mikado.Chr09G76	bHLH	mikado.Chr15G1227	AktNAC095	0.983383		mikado.Chr03G1819	AktNAC030	mws1521	Salicin
mikado.Chr12G1558	SBP	mikado.Chr15G1227	AktNAC095	0.976748		mikado.Chr03G1821	AktNAC032	mws2368	Tyrosol
mikado.Chr12G916	MYB	mikado.Chr15G1227	AktNAC095	-0.979335		mikado.Chr11G914	AktNAC084	pmp000103	Arecatannin
mikado.scaffold87G1	GRAS	mikado.Chr15G1227	AktNAC095	0.970198		mikado.Chr03G1819	AktNAC030	mws0093	Coniferyl
mikado.Chr01G1068	bZIP	mikado.Chr03G1819	AktNAC030	0.992279		mikado.Chr13G780	AktNAC089	Hmmp006366	saponin
mikado.Chr01G1196	GRAS	mikado.Chr03G1819	AktNAC030	0.993875		mikado.Chr11G914	AktNAC084	pmb2406	LysoPC
mikado.Chr01G1780	ERF	mikado.Chr03G1819	AktNAC030	0.975648		mikado.Chr05G680	AktNAC050	mws2212	Caffeic
mikado.Chr01G1951	GRAS	mikado.Chr03G1819	AktNAC030	-0.988937		mikado.Chr03G1821	AktNAC032	pmb2260	LysoPC
mikado.Chr01G2145	FAR1	mikado.Chr03G1819	AktNAC030	-0.979284		mikado.Chr03G1819	AktNAC030	mws4002	Dopamine
mikado.Chr01G2513	LBD	mikado.Chr03G1819	AktNAC030	-0.974601		mikado.Chr04G1102	AktNAC042	pmn001705	3,24-Dihydroxy-17,21-semiacetal-12(13)oleanolic
mikado.Chr01G2939	MYB_related	mikado.Chr03G1819	AktNAC030	0.980375		mikado.Chr07G1529	AktNAC060	pmb3023	Eriodictyol
mikado.Chr01G340	ERF	mikado.Chr03G1819	AktNAC030	0.974504		mikado.Chr03G1829	AktNAC037	pmn001320	1-O-p-Cumaroylglycerol
mikado.Chr01G552	ARF	mikado.Chr03G1819	AktNAC030	0.978025		mikado.Chr11G914	AktNAC084	mws0491	Phenethylamine
mikado.Chr02G1152	bHLH	mikado.Chr03G1819	AktNAC030	-0.981577		mikado.Chr07G1529	AktNAC060	pme0490	Nicotinic
mikado.Chr02G1576	EIL	mikado.Chr03G1819	AktNAC030	0.989849		mikado.Chr03G1819	AktNAC030	pme3475	Butin
mikado.Chr02G2324	WRKY	mikado.Chr03G1819	AktNAC030	0.982346		mikado.Chr03G1819	AktNAC030	pme2960	Naringenin
mikado.Chr02G424	bZIP	mikado.Chr03G1819	AktNAC030	-0.983135		mikado.Chr03G1829	AktNAC037	mws4002	Dopamine
mikado.Chr02G863	GRAS	mikado.Chr03G1819	AktNAC030	-0.991008		mikado.Chr03G1821	AktNAC032	mws5035	Leucylphenylalanine
mikado.Chr03G1023	LSD	mikado.Chr03G1819	AktNAC030	0.970133		mikado.Chr05G680	AktNAC050	mws0884	Cyclic
mikado.Chr03G1208	ERF	mikado.Chr03G1819	AktNAC030	0.980614		mikado.Chr03G1821	AktNAC032	mws1078	Anthranilic
mikado.Chr03G1829	AktNAC037	mikado.Chr03G1819	AktNAC030	0.972637		mikado.Chr13G780	AktNAC089	mws1200	Trans-4-Hydroxycinnamic
mikado.Chr03G1948	TCP	mikado.Chr03G1819	AktNAC030	0.983418		mikado.Chr03G1820	AktNAC031	mws1610	Maslinic
mikado.Chr03G280	bZIP	mikado.Chr03G1819	AktNAC030	-0.995423		mikado.Chr13G780	AktNAC089	Hmmp006036	akeboside
mikado.Chr03G301	ERF	mikado.Chr03G1819	AktNAC030	0.991519		mikado.Chr04G1102	AktNAC042	mws1610	Maslinic
mikado.Chr03G320	ARF	mikado.Chr03G1819	AktNAC030	-0.992767		mikado.Chr13G780	AktNAC089	mws0093	Coniferyl
mikado.Chr04G1307	ERF	mikado.Chr03G1819	AktNAC030	0.984942		mikado.Chr04G1102	AktNAC042	mws0491	Phenethylamine
mikado.Chr04G2099	FAR1	mikado.Chr03G1819	AktNAC030	-0.98071		mikado.Chr01G1995	AktNAC002	pme1086	Glutathione
mikado.Chr04G2634	CAMTA	mikado.Chr03G1819	AktNAC030	0.993496		mikado.Chr11G914	AktNAC084	mws0126	1-Stearoyl-sn-glycero-3-phosphocholine
mikado.Chr04G2665	MIKC_MADS	mikado.Chr03G1819	AktNAC030	0.971678		mikado.Chr03G1821	AktNAC032	pmb0854	LysoPC
mikado.Chr04G309	GATA	mikado.Chr03G1819	AktNAC030	0.988705		mikado.Chr13G780	AktNAC089	mws1505	Phenethyl
mikado.Chr04G418	bZIP	mikado.Chr03G1819	AktNAC030	0.983471		mikado.Chr07G1529	AktNAC060	pmb2922	Uridine
mikado.Chr05G1070	C3H	mikado.Chr03G1819	AktNAC030	0.999297		mikado.Chr03G1829	AktNAC037	mws1521	Salicin
mikado.Chr05G1127	bZIP	mikado.Chr03G1819	AktNAC030	0.996007		mikado.Chr03G1820	AktNAC031	mws5035	Leucylphenylalanine
mikado.Chr05G562	ARF	mikado.Chr03G1819	AktNAC030	0.973862		mikado.Chr05G680	AktNAC050	pme2482	Protocatechuic
mikado.Chr05G801	GRAS	mikado.Chr03G1819	AktNAC030	0.975766		mikado.Chr03G1821	AktNAC032	mws1505	Phenethyl
mikado.Chr06G1013	BES1	mikado.Chr03G1819	AktNAC030	0.979403		mikado.Chr07G1279	AktNAC058	mws0715	Phenylacetyl-L-glutamine
mikado.Chr06G1159	B3	mikado.Chr03G1819	AktNAC030	-0.988631		mikado.Chr13G780	AktNAC089	pmp001287	N-Benzylmethylene
mikado.Chr06G1288	B3	mikado.Chr03G1819	AktNAC030	-0.988104		mikado.Chr15G1227	AktNAC095	pmb3894	Di-O-methylquercetin
mikado.Chr06G1350	GRAS	mikado.Chr03G1819	AktNAC030	0.990314		mikado.Chr13G780	AktNAC089	mws1078	Anthranilic
mikado.Chr06G1417	HD-ZIP	mikado.Chr03G1819	AktNAC030	0.984968		mikado.Chr03G1820	AktNAC031	pmb0854	LysoPC
mikado.Chr06G1656	CO-like	mikado.Chr03G1819	AktNAC030	0.981895		mikado.Chr03G1827	AktNAC036	pmp001265	2-Amino-4-dihydroxy
mikado.Chr06G818	B3	mikado.Chr03G1819	AktNAC030	0.984607		mikado.Chr03G1821	AktNAC032	pmb0865	LysoPC
mikado.Chr07G1392	Dof	mikado.Chr03G1819	AktNAC030	0.975021		mikado.Chr11G914	AktNAC084	mws1610	Maslinic
mikado.Chr07G1546	Dof	mikado.Chr03G1819	AktNAC030	0.973236		mikado.Chr11G914	AktNAC084	pmp001213	Phenylalanine
mikado.Chr07G1616	HD-ZIP	mikado.Chr03G1819	AktNAC030	0.972002		mikado.Chr03G1821	AktNAC032	pmb2319	LysoPC
mikado.Chr07G2034	CO-like	mikado.Chr03G1819	AktNAC030	0.987837		mikado.Chr04G1102	AktNAC042	pmp000103	Arecatannin
mikado.Chr07G2039	B3	mikado.Chr03G1819	AktNAC030	-0.975847		mikado.Chr13G780	AktNAC089	pmb2319	LysoPC
mikado.Chr07G238	C3H	mikado.Chr03G1819	AktNAC030	0.986334		mikado.Chr13G780	AktNAC089	pme3475	Butin
mikado.Chr07G263	ARF	mikado.Chr03G1819	AktNAC030	-0.986514		mikado.Chr07G1529	AktNAC060	pme2122	Histamine
mikado.Chr07G632	B3	mikado.Chr03G1819	AktNAC030	-0.996233		mikado.Chr05G680	AktNAC050	pme3961	Deoxyadenosine
mikado.Chr08G1509	BES1	mikado.Chr03G1819	AktNAC030	-0.99328		mikado.Chr13G780	AktNAC089	mws4002	Dopamine
mikado.Chr08G1624	bZIP	mikado.Chr03G1819	AktNAC030	-0.975841		mikado.Chr14G865	AktNAC093	mws0124	N-(3-Indolylacetyl)-L-alanine
mikado.Chr08G1671	bHLH	mikado.Chr03G1819	AktNAC030	0.985422		mikado.Chr15G1227	AktNAC095	mws0277	Kinic
mikado.Chr08G216	MYB	mikado.Chr03G1819	AktNAC030	0.978797		mikado.Chr03G1821	AktNAC032	mws0044	Taxifolin
mikado.Chr08G355	C3H	mikado.Chr03G1819	AktNAC030	0.987218		mikado.Chr11G914	AktNAC084	pmp001286	LysoPC(18:0)
mikado.Chr08G960	TALE	mikado.Chr03G1819	AktNAC030	0.984167		mikado.Chr13G780	AktNAC089	pme2960	Naringenin
mikado.Chr09G1454	MYB_related	mikado.Chr03G1819	AktNAC030	0.978577		mikado.Chr03G1829	AktNAC037	pme3475	Butin
mikado.Chr09G1539	ARF	mikado.Chr03G1819	AktNAC030	0.981686		mikado.Chr03G1819	AktNAC030	mws0853	Sinapyl
mikado.Chr09G205	MYB_related	mikado.Chr03G1819	AktNAC030	0.970686		mikado.Chr11G914	AktNAC084	mws1195	Methyl
mikado.Chr09G763	Trihelix	mikado.Chr03G1819	AktNAC030	-0.972234		mikado.Chr03G1829	AktNAC037	mws0853	Sinapyl
mikado.Chr09G896	MIKC_MADS	mikado.Chr03G1819	AktNAC030	0.990047		mikado.Chr03G1829	AktNAC037	pmn001705	3,24-Dihydroxy-17,21-semiacetal-12(13)oleanolic
mikado.Chr09G90	MIKC_MADS	mikado.Chr03G1819	AktNAC030	0.970668		mikado.Chr11G914	AktNAC084	Hmmp006650	saponin
mikado.Chr10G1510	C2H2	mikado.Chr03G1819	AktNAC030	-0.993662		mikado.Chr07G1529	AktNAC060	mws1417	Indole-3-carboxylic
mikado.Chr10G375	GATA	mikado.Chr03G1819	AktNAC030	-0.978506		mikado.Chr03G1820	AktNAC031	pmb2260	LysoPC
mikado.Chr10G455	GRAS	mikado.Chr03G1819	AktNAC030	0.99359		mikado.Chr04G1102	AktNAC042	pmp001265	2-Amino-4-dihydroxy
mikado.Chr10G558	B3	mikado.Chr03G1819	AktNAC030	-0.980976		mikado.Chr03G1821	AktNAC032	mws1080	Galactinol
mikado.Chr10G609	GATA	mikado.Chr03G1819	AktNAC030	-0.978587		mikado.Chr15G1227	AktNAC095	mws0913	Trifolin
mikado.Chr10G739	MYB	mikado.Chr03G1819	AktNAC030	0.988866		mikado.Chr15G1227	AktNAC095	pme2122	Histamine
mikado.Chr10G934	bHLH	mikado.Chr03G1819	AktNAC030	0.975989		mikado.Chr11G914	AktNAC084	pmp001287	N-Benzylmethylene
mikado.Chr11G1087	GRAS	mikado.Chr03G1819	AktNAC030	0.974023		mikado.Chr03G1821	AktNAC032	mws0093	Coniferyl
mikado.Chr11G1095	M-type_MADS	mikado.Chr03G1819	AktNAC030	-0.97603		mikado.Chr03G1819	AktNAC030	mws2368	Tyrosol
mikado.Chr11G1131	HD-ZIP	mikado.Chr03G1819	AktNAC030	0.989625		mikado.Chr14G865	AktNAC093	mws0921	p-Coumaryl
mikado.Chr11G1290	GRAS	mikado.Chr03G1819	AktNAC030	0.994955		mikado.Chr03G1821	AktNAC032	mws0064	Eriodictyol
mikado.Chr11G775	C3H	mikado.Chr03G1819	AktNAC030	-0.993892		mikado.Chr03G1829	AktNAC037	pme3443	Sinapinaldehyde
mikado.Chr11G788	Dof	mikado.Chr03G1819	AktNAC030	-0.977593		mikado.Chr03G1819	AktNAC030	mws1078	Anthranilic
mikado.Chr11G852	LSD	mikado.Chr03G1819	AktNAC030	0.975755		mikado.Chr03G1821	AktNAC032	pme2993	Scopoletin(7-Hydroxy-5-methoxycoumarin)
mikado.Chr12G1156	bHLH	mikado.Chr03G1819	AktNAC030	0.996737		mikado.Chr13G780	AktNAC089	pme2993	Scopoletin(7-Hydroxy-5-methoxycoumarin)
mikado.Chr12G1281	C3H	mikado.Chr03G1819	AktNAC030	0.984753		mikado.Chr15G1227	AktNAC095	pmn001694	9,10,13-Trihyroxy-11-octadecadienoic
mikado.Chr12G1603	GeBP	mikado.Chr03G1819	AktNAC030	0.97712		mikado.Chr03G1821	AktNAC032	pme2960	Naringenin
mikado.Chr13G1323	ARF	mikado.Chr03G1819	AktNAC030	0.996227		mikado.Chr04G1102	AktNAC042	Hmmp006650	saponin
mikado.Chr13G1435	ERF	mikado.Chr03G1819	AktNAC030	-0.989764		mikado.Chr03G1819	AktNAC030	pme2993	Scopoletin(7-Hydroxy-5-methoxycoumarin)
mikado.Chr13G283	GRAS	mikado.Chr03G1819	AktNAC030	0.973428		mikado.Chr03G1820	AktNAC031	pmn001705	3,24-Dihydroxy-17,21-semiacetal-12(13)oleanolic
mikado.Chr13G421	MIKC_MADS	mikado.Chr03G1819	AktNAC030	0.984067		mikado.Chr03G1829	AktNAC037	Hmmp006366	saponin
mikado.Chr13G492	HD-ZIP	mikado.Chr03G1819	AktNAC030	0.994284		mikado.Chr03G1819	AktNAC030	mws1200	Trans-4-Hydroxycinnamic
mikado.Chr13G557	bHLH	mikado.Chr03G1819	AktNAC030	0.970711		mikado.Chr03G1829	AktNAC037	mws0491	Phenethylamine
mikado.Chr13G736	Dof	mikado.Chr03G1819	AktNAC030	0.986394		mikado.Chr13G780	AktNAC089	mws0921	p-Coumaryl
mikado.Chr13G780	AktNAC089	mikado.Chr03G1819	AktNAC030	0.981351		mikado.Chr03G1829	AktNAC037	mws1078	Anthranilic
mikado.Chr14G1211	HB-other	mikado.Chr03G1819	AktNAC030	-0.972574		mikado.Chr09G272	AktNAC071	pme0490	Nicotinic
mikado.Chr14G292	Trihelix	mikado.Chr03G1819	AktNAC030	-0.979168		mikado.Chr14G865	AktNAC093	Hmmp006366	saponin
mikado.Chr14G355	MYB	mikado.Chr03G1819	AktNAC030	-0.995537		mikado.Chr03G343	AktNAC040	pmb1096	Indole
mikado.Chr14G723	TALE	mikado.Chr03G1819	AktNAC030	-0.976071		mikado.Chr03G1820	AktNAC031	pmb0865	LysoPC
mikado.Chr14G865	AktNAC093	mikado.Chr03G1819	AktNAC030	0.977494		mikado.Chr13G780	AktNAC089	mws0044	Taxifolin
mikado.Chr15G180	GRAS	mikado.Chr03G1819	AktNAC030	0.981516		mikado.Chr03G1669	AktNAC025	pmn001669	Methyl
mikado.Chr15G556	LBD	mikado.Chr03G1819	AktNAC030	-0.98844		mikado.Chr03G1820	AktNAC031	pme3968	7-Methylguanine
mikado.Chr15G702	MIKC_MADS	mikado.Chr03G1819	AktNAC030	0.987078		mikado.Chr03G1820	AktNAC031	mws0491	Phenethylamine
mikado.Chr16G176	C3H	mikado.Chr03G1819	AktNAC030	0.984634		mikado.Chr03G1820	AktNAC031	GQ512002	Isorhamnetin-3-O-rutinoside
mikado.Chr16G363	Trihelix	mikado.Chr03G1819	AktNAC030	-0.984563		mikado.Chr03G1821	AktNAC032	mws0289	LysoPE
mikado.Chr16G473	GATA	mikado.Chr03G1819	AktNAC030	0.976104		mikado.Chr03G1829	AktNAC037	pmp001265	2-Amino-4-dihydroxy
mikado.Chr16G474	ARF	mikado.Chr03G1819	AktNAC030	0.971474		mikado.Chr04G1102	AktNAC042	pmp001286	LysoPC(18:0)
mikado.scaffold264G2	WRKY	mikado.Chr03G1819	AktNAC030	0.980304		mikado.Chr03G1821	AktNAC032	mws0715	Phenylacetyl-L-glutamine
mikado.Chr01G1068	bZIP	mikado.Chr03G1821	AktNAC032	0.977813		mikado.Chr03G1821	AktNAC032	pmp000275	Gambiriin
mikado.Chr01G1338	Dof	mikado.Chr03G1821	AktNAC032	-0.971925		mikado.Chr04G1102	AktNAC042	pmb0767	D-erythro-Dihydrosphingosine
mikado.Chr01G2080	MIKC_MADS	mikado.Chr03G1821	AktNAC032	0.993664		mikado.Chr13G780	AktNAC089	pmb2406	LysoPC
mikado.Chr01G2513	LBD	mikado.Chr03G1821	AktNAC032	-0.990142		mikado.Chr11G914	AktNAC084	pmb2444	MAG(18:3)isomer1
mikado.Chr01G552	ARF	mikado.Chr03G1821	AktNAC032	0.986033		mikado.Chr07G1529	AktNAC060	pme0181	1-Methylhistidine
mikado.Chr02G1152	bHLH	mikado.Chr03G1821	AktNAC032	-0.973037		mikado.Chr05G680	AktNAC050	pmb3074	3-O-p-Coumaroyl
mikado.Chr02G2324	WRKY	mikado.Chr03G1821	AktNAC032	0.983965		mikado.Chr03G1829	AktNAC037	mws0921	p-Coumaryl
mikado.Chr02G2552	AP2	mikado.Chr03G1821	AktNAC032	0.992799		mikado.Chr03G1821	AktNAC032	mws0491	Phenethylamine
mikado.Chr02G2559	Dof	mikado.Chr03G1821	AktNAC032	-0.989027		mikado.Chr13G780	AktNAC089	pmp001213	Phenylalanine
mikado.Chr02G68	ARF	mikado.Chr03G1821	AktNAC032	0.984135		mikado.Chr15G1227	AktNAC095	pmn001495	Hexadecanoic
mikado.Chr02G863	GRAS	mikado.Chr03G1821	AktNAC032	-0.971302		mikado.Chr07G1529	AktNAC060	pme1173	Allopurinol
mikado.Chr03G1761	bHLH	mikado.Chr03G1821	AktNAC032	0.975374		mikado.Chr05G680	AktNAC050	pmp001277	3-{(2-Aminoethoxy)(hydroxy)phosphoryl]oxy}-2-hydroxypropyl
mikado.Chr03G1829	AktNAC037	mikado.Chr03G1821	AktNAC032	0.982743		mikado.Chr03G1819	AktNAC030	mws0636	Phe-Phe
mikado.Chr03G263	ERF	mikado.Chr03G1821	AktNAC032	0.976465		mikado.Chr03G1821	AktNAC032	mws1200	Trans-4-Hydroxycinnamic
mikado.Chr04G178	ZF-HD	mikado.Chr03G1821	AktNAC032	-0.974332		mikado.Chr07G1529	AktNAC060	mws2125	Phosphoenolpyruvic
mikado.Chr04G2651	HD-ZIP	mikado.Chr03G1821	AktNAC032	0.980818		mikado.Chr03G1820	AktNAC031	pmp001287	N-Benzylmethylene
mikado.Chr04G387	B3	mikado.Chr03G1821	AktNAC032	0.970841		mikado.Chr07G1279	AktNAC058	mws0064	Eriodictyol
mikado.Chr05G1009	C2H2	mikado.Chr03G1821	AktNAC032	-0.985176		mikado.Chr05G680	AktNAC050	pmp001270	LysoPC(16:2)
mikado.Chr05G1127	bZIP	mikado.Chr03G1821	AktNAC032	0.983728		mikado.Chr03G1829	AktNAC037	mws1505	Phenethyl
mikado.Chr05G1510	bZIP	mikado.Chr03G1821	AktNAC032	-0.97093		mikado.Chr03G1829	AktNAC037	mws2368	Tyrosol
mikado.Chr05G562	ARF	mikado.Chr03G1821	AktNAC032	0.981531		mikado.Chr07G1529	AktNAC060	pmb3894	Di-O-methylquercetin
mikado.Chr05G800	MYB_related	mikado.Chr03G1821	AktNAC032	-0.989561		mikado.Chr03G1821	AktNAC032	pmb2833	3-O-Feruloyl
mikado.Chr06G1013	BES1	mikado.Chr03G1821	AktNAC032	0.987071		mikado.Chr03G1829	AktNAC037	mws1200	Trans-4-Hydroxycinnamic
mikado.Chr06G1159	B3	mikado.Chr03G1821	AktNAC032	-0.978413		mikado.Chr07G1279	AktNAC058	pmb0863	LysoPC
mikado.Chr06G1350	GRAS	mikado.Chr03G1821	AktNAC032	0.972557		mikado.Chr05G680	AktNAC050	pme3285	Afzelechin(3,5,7,4'-Tetrahydroxyflavan)
mikado.Chr06G1417	HD-ZIP	mikado.Chr03G1821	AktNAC032	0.970491		mikado.Chr03G1819	AktNAC030	pmn001320	1-O-p-Cumaroylglycerol
mikado.Chr06G1656	CO-like	mikado.Chr03G1821	AktNAC032	0.980237		mikado.Chr11G914	AktNAC084	mws0103	Indole-3-carboxaldehyde
mikado.Chr06G180	B3	mikado.Chr03G1821	AktNAC032	0.974495		mikado.Chr03G1829	AktNAC037	pmb2319	LysoPC
mikado.Chr06G809	MIKC_MADS	mikado.Chr03G1821	AktNAC032	0.980975		mikado.Chr13G780	AktNAC089	mws1195	Methyl
mikado.Chr07G2068	Trihelix	mikado.Chr03G1821	AktNAC032	-0.977612		mikado.Chr14G865	AktNAC093	Hmmp006036	akeboside
mikado.Chr07G263	ARF	mikado.Chr03G1821	AktNAC032	-0.98699		mikado.Chr03G1820	AktNAC031	mws1078	Anthranilic
mikado.Chr08G1422	HSF	mikado.Chr03G1821	AktNAC032	-0.970199		mikado.Chr11G914	AktNAC084	mws1200	Trans-4-Hydroxycinnamic
mikado.Chr08G1509	BES1	mikado.Chr03G1821	AktNAC032	-0.973304		mikado.Chr14G865	AktNAC093	mws1505	Phenethyl
mikado.Chr08G1624	bZIP	mikado.Chr03G1821	AktNAC032	-0.978022		mikado.Chr04G1102	AktNAC042	pmb1656	MAG(18:3)isomer4
mikado.Chr08G216	MYB	mikado.Chr03G1821	AktNAC032	0.974158		mikado.Chr03G1820	AktNAC031	pmb1656	MAG(18:3)isomer4
mikado.Chr08G387	HD-ZIP	mikado.Chr03G1821	AktNAC032	0.981021		mikado.Chr14G865	AktNAC093	mws2368	Tyrosol
mikado.Chr08G960	TALE	mikado.Chr03G1821	AktNAC032	0.986208		mikado.Chr03G1820	AktNAC031	pmb2319	LysoPC
mikado.Chr09G1366	G2-like	mikado.Chr03G1821	AktNAC032	0.987209		mikado.Chr03G343	AktNAC040	pmp000967	Tryptophan
mikado.Chr09G1437	GRAS	mikado.Chr03G1821	AktNAC032	0.980686		mikado.Chr11G914	AktNAC084	pmb1656	MAG(18:3)isomer4
mikado.Chr09G1539	ARF	mikado.Chr03G1821	AktNAC032	0.981228		mikado.Chr03G1819	AktNAC030	pme3443	Sinapinaldehyde
mikado.Chr09G822	S1Fa-like	mikado.Chr03G1821	AktNAC032	0.980842		mikado.Chr15G1227	AktNAC095	pmn001409	Plantainoside
mikado.Chr09G896	MIKC_MADS	mikado.Chr03G1821	AktNAC032	0.973595		mikado.Chr15G1227	AktNAC095	pmb3114	Epicatechin-epiafzelechin
mikado.Chr10G1510	C2H2	mikado.Chr03G1821	AktNAC032	-0.981298		mikado.Chr03G1829	AktNAC037	pmb2260	LysoPC
mikado.Chr10G739	MYB	mikado.Chr03G1821	AktNAC032	0.981225		mikado.Chr15G1227	AktNAC095	mws0572	5-Methylcytosine
mikado.Chr10G934	bHLH	mikado.Chr03G1821	AktNAC032	0.987314		mikado.Chr04G1102	AktNAC042	mws0126	1-Stearoyl-sn-glycero-3-phosphocholine
mikado.Chr11G1131	HD-ZIP	mikado.Chr03G1821	AktNAC032	0.987477		mikado.Chr04G1102	AktNAC042	pmb2444	MAG(18:3)isomer1
mikado.Chr11G1290	GRAS	mikado.Chr03G1821	AktNAC032	0.97809		mikado.Chr15G1227	AktNAC095	pmn001739	6'-trans-Cinnamoyl-8-epikingisidic
mikado.Chr11G896	ERF	mikado.Chr03G1821	AktNAC032	0.985454		mikado.Chr04G1102	AktNAC042	pmb2406	LysoPC
mikado.Chr12G1156	bHLH	mikado.Chr03G1821	AktNAC032	0.978183		mikado.Chr14G865	AktNAC093	mws0044	Taxifolin
mikado.Chr12G1174	bHLH	mikado.Chr03G1821	AktNAC032	0.992703		mikado.Chr07G1279	AktNAC058	pme2693	N-Acetylputrescine
mikado.Chr12G1603	GeBP	mikado.Chr03G1821	AktNAC032	0.989455		mikado.Chr03G1819	AktNAC030	pmb2319	LysoPC
mikado.Chr13G165	MYB_related	mikado.Chr03G1821	AktNAC032	0.976318		mikado.Chr03G1820	AktNAC031	mws0289	LysoPE
mikado.Chr13G283	GRAS	mikado.Chr03G1821	AktNAC032	0.979252		mikado.Chr01G1995	AktNAC002	pme3188	Uridine
mikado.Chr13G421	MIKC_MADS	mikado.Chr03G1821	AktNAC032	0.98667		mikado.Chr03G1829	AktNAC037	mws5035	Leucylphenylalanine
mikado.Chr13G492	HD-ZIP	mikado.Chr03G1821	AktNAC032	0.970114		mikado.Chr13G780	AktNAC089	mws0124	N-(3-Indolylacetyl)-L-alanine
mikado.Chr13G650	bZIP	mikado.Chr03G1821	AktNAC032	-0.981135		mikado.Chr14G865	AktNAC093	pmn001477	4-C-β-D-Glucose-1,3,6-trihydroxy-7-methoxyxanthone
mikado.Chr14G1211	HB-other	mikado.Chr03G1821	AktNAC032	-0.98616		mikado.Chr15G1227	AktNAC095	pme3011	γ-Aminobutyric
mikado.Chr14G469	Dof	mikado.Chr03G1821	AktNAC032	0.985505		mikado.Chr13G780	AktNAC089	pmn001705	3,24-Dihydroxy-17,21-semiacetal-12(13)oleanolic
mikado.Chr14G723	TALE	mikado.Chr03G1821	AktNAC032	-0.982354		mikado.Chr03G1821	AktNAC032	mws0921	p-Coumaryl
mikado.Chr14G877	MYB	mikado.Chr03G1821	AktNAC032	-0.981189		mikado.Chr03G1824	AktNAC035	mws0124	N-(3-Indolylacetyl)-L-alanine
mikado.Chr15G1245	bHLH	mikado.Chr03G1821	AktNAC032	-0.976922		mikado.Chr05G680	AktNAC050	pmd0160	LysoPE
mikado.Chr15G180	GRAS	mikado.Chr03G1821	AktNAC032	0.974279		mikado.Chr03G1829	AktNAC037	pmb0854	LysoPC
mikado.Chr15G397	Trihelix	mikado.Chr03G1821	AktNAC032	0.97813		mikado.Chr03G1821	AktNAC032	pmb2554	5-O-Feruloyl
mikado.Chr01G1068	bZIP	mikado.Chr03G1829	AktNAC037	0.977253		mikado.Chr11G914	AktNAC084	pme1439	p-Coumaric
mikado.Chr01G1780	ERF	mikado.Chr03G1829	AktNAC037	0.985306		mikado.Chr03G1821	AktNAC032	Hmmp006036	akeboside
mikado.Chr01G2080	MIKC_MADS	mikado.Chr03G1829	AktNAC037	0.98965		mikado.Chr13G780	AktNAC089	mws1521	Salicin
mikado.Chr01G2513	LBD	mikado.Chr03G1829	AktNAC037	-0.973607		mikado.Chr03G1820	AktNAC031	pmp001280	3-{[(2-Aminoethoxy)(hydroxy)phosphoryl]oxy}-2-hydroxypropyl-9,12-octadecenoate
mikado.Chr01G82	GRF	mikado.Chr03G1829	AktNAC037	0.979473		mikado.Chr04G1102	AktNAC042	pmb0854	LysoPC
mikado.Chr02G2088	SBP	mikado.Chr03G1829	AktNAC037	0.987288		mikado.Chr03G1821	AktNAC032	pmn001477	4-C-β-D-Glucose-1,3,6-trihydroxy-7-methoxyxanthone
mikado.Chr02G2324	WRKY	mikado.Chr03G1829	AktNAC037	0.982067		mikado.Chr11G914	AktNAC084	pmb0854	LysoPC
mikado.Chr02G2552	AP2	mikado.Chr03G1829	AktNAC037	0.974131		mikado.Chr03G1820	AktNAC031	mws1200	Trans-4-Hydroxycinnamic
mikado.Chr02G863	GRAS	mikado.Chr03G1829	AktNAC037	-0.97163		mikado.Chr03G1829	AktNAC037	mws0044	Taxifolin
mikado.Chr03G263	ERF	mikado.Chr03G1829	AktNAC037	0.995053		mikado.Chr06G1245	AktNAC053	mws0921	p-Coumaryl
mikado.Chr04G2437	ARF	mikado.Chr03G1829	AktNAC037	0.972608		mikado.Chr03G1821	AktNAC032	mws0636	Phe-Phe
mikado.Chr04G2651	HD-ZIP	mikado.Chr03G1829	AktNAC037	0.975562		mikado.Chr07G1279	AktNAC058	mws1397	(-)-Epicatechin
mikado.Chr04G387	B3	mikado.Chr03G1829	AktNAC037	0.979754		mikado.Chr14G865	AktNAC093	mws0636	Phe-Phe
mikado.Chr05G1009	C2H2	mikado.Chr03G1829	AktNAC037	-0.971921		mikado.Chr03G1824	AktNAC035	pmf0374	2,6-Dimethyl-7-octene-2,3,6-triol
mikado.Chr05G1127	bZIP	mikado.Chr03G1829	AktNAC037	0.975822		mikado.Chr15G1227	AktNAC095	pmn001645	Isorhamnetin
mikado.Chr05G801	GRAS	mikado.Chr03G1829	AktNAC037	0.979457		mikado.Chr03G1829	AktNAC037	mws1610	Maslinic
mikado.Chr06G1013	BES1	mikado.Chr03G1829	AktNAC037	0.992034		mikado.Chr11G914	AktNAC084	pmb2319	LysoPC
mikado.Chr06G1159	B3	mikado.Chr03G1829	AktNAC037	-0.972899		mikado.Chr04G1102	AktNAC042	pmp001283	Glyceryl
mikado.Chr06G1245	AktNAC053	mikado.Chr03G1829	AktNAC037	0.970903		mikado.Chr13G780	AktNAC089	pmn001320	1-O-p-Cumaroylglycerol
mikado.Chr06G1350	GRAS	mikado.Chr03G1829	AktNAC037	0.985998		mikado.Chr03G1820	AktNAC031	mws4002	Dopamine
mikado.Chr06G1417	HD-ZIP	mikado.Chr03G1829	AktNAC037	0.983312		mikado.Chr04G1102	AktNAC042	pmb0865	LysoPC
mikado.Chr06G1656	CO-like	mikado.Chr03G1829	AktNAC037	0.995295		mikado.Chr14G865	AktNAC093	mws4002	Dopamine
mikado.Chr07G1546	Dof	mikado.Chr03G1829	AktNAC037	0.976309		mikado.Chr05G680	AktNAC050	pmb0876	LysoPE
mikado.Chr07G2034	CO-like	mikado.Chr03G1829	AktNAC037	0.984627		mikado.Chr05G680	AktNAC050	mws0258	L-Isoleucine
mikado.Chr07G263	ARF	mikado.Chr03G1829	AktNAC037	-0.978046		mikado.Chr05G680	AktNAC050	pme0026	L-(+)-Lysine
mikado.Chr08G216	MYB	mikado.Chr03G1829	AktNAC037	0.978405		mikado.Chr03G1820	AktNAC031	pme1439	p-Coumaric
mikado.Chr08G355	C3H	mikado.Chr03G1829	AktNAC037	0.984105		mikado.Chr07G1279	AktNAC058	mws0355	(-)-Catechin
mikado.Chr08G960	TALE	mikado.Chr03G1829	AktNAC037	0.987357		mikado.Chr03G1821	AktNAC032	Hmmp006366	saponin
mikado.Chr09G1366	G2-like	mikado.Chr03G1829	AktNAC037	0.97687		mikado.Chr03G1821	AktNAC032	mws1610	Maslinic
mikado.Chr09G1539	ARF	mikado.Chr03G1829	AktNAC037	0.974636		mikado.Chr03G1829	AktNAC037	mws0093	Coniferyl
mikado.Chr09G725	C3H	mikado.Chr03G1829	AktNAC037	0.984057		mikado.Chr03G1819	AktNAC030	pme1439	p-Coumaric
mikado.Chr09G896	MIKC_MADS	mikado.Chr03G1829	AktNAC037	0.979275		mikado.Chr03G1820	AktNAC031	pme3475	Butin
mikado.Chr10G1510	C2H2	mikado.Chr03G1829	AktNAC037	-0.975505		mikado.Chr05G680	AktNAC050	pme0230	Adenosine
mikado.Chr10G739	MYB	mikado.Chr03G1829	AktNAC037	0.992403		mikado.Chr03G1829	AktNAC037	Hmmp006036	akeboside
mikado.Chr10G934	bHLH	mikado.Chr03G1829	AktNAC037	0.970195		mikado.Chr03G1821	AktNAC032	mws1333	Melibiose
mikado.Chr11G1131	HD-ZIP	mikado.Chr03G1829	AktNAC037	0.988645		mikado.Chr14G865	AktNAC093	mws1200	Trans-4-Hydroxycinnamic
mikado.Chr11G1290	GRAS	mikado.Chr03G1829	AktNAC037	0.986793		mikado.Chr03G1820	AktNAC031	pmn001320	1-O-p-Cumaroylglycerol
mikado.Chr11G914	AktNAC084	mikado.Chr03G1829	AktNAC037	0.970548		mikado.Chr09G272	AktNAC071	pmp000251	E-6,7-Dihydroxydihydroligustilide
mikado.Chr12G1156	bHLH	mikado.Chr03G1829	AktNAC037	0.976381		mikado.Chr03G1829	AktNAC037	pmp001287	N-Benzylmethylene
mikado.Chr12G1174	bHLH	mikado.Chr03G1829	AktNAC037	0.990217		mikado.Chr14G865	AktNAC093	pme2960	Naringenin
mikado.Chr12G1603	GeBP	mikado.Chr03G1829	AktNAC037	0.981795		mikado.Chr14G865	AktNAC093	mws0093	Coniferyl
mikado.Chr13G283	GRAS	mikado.Chr03G1829	AktNAC037	0.991115		mikado.Chr07G1279	AktNAC058	pmn001421	3-O-(E)-p-Coumaroyl
mikado.Chr13G421	MIKC_MADS	mikado.Chr03G1829	AktNAC037	0.973842		mikado.Chr11G914	AktNAC084	pmb0865	LysoPC
mikado.Chr13G492	HD-ZIP	mikado.Chr03G1829	AktNAC037	0.985071		mikado.Chr07G1279	AktNAC058	pmp000232	Cis-3-p-coumaric
mikado.Chr13G736	Dof	mikado.Chr03G1829	AktNAC037	0.972218		mikado.Chr03G1821	AktNAC032	pmb3072	3-O-p-coumaroyl
mikado.Chr14G355	MYB	mikado.Chr03G1829	AktNAC037	-0.970118		mikado.Chr07G1529	AktNAC060	pmn001649	Cinnamtannin
mikado.Chr14G723	TALE	mikado.Chr03G1829	AktNAC037	-0.982513		mikado.Chr05G680	AktNAC050	pmn001739	6'-trans-Cinnamoyl-8-epikingisidic
mikado.Chr15G180	GRAS	mikado.Chr03G1829	AktNAC037	0.977221		mikado.Chr05G680	AktNAC050	pmn001694	9,10,13-Trihyroxy-11-octadecadienoic
mikado.Chr16G363	Trihelix	mikado.Chr03G1829	AktNAC037	-0.978806		mikado.Chr03G1819	AktNAC030	mws0629	Asp-phe
mikado.Chr16G474	ARF	mikado.Chr03G1829	AktNAC037	0.972695		mikado.Chr03G1824	AktNAC035	mws0470	Methylmalonic
mikado.Chr01G1068	bZIP	mikado.Chr13G780	AktNAC089	0.982413		mikado.Chr03G1819	AktNAC030	pme1086	Glutathione
mikado.Chr01G1196	GRAS	mikado.Chr13G780	AktNAC089	0.973757		mikado.Chr03G1824	AktNAC035	pme2266	Biotin
mikado.Chr01G1951	GRAS	mikado.Chr13G780	AktNAC089	-0.973901		mikado.Chr11G915	AktNAC085	pme2993	Scopoletin(7-Hydroxy-5-methoxycoumarin)
mikado.Chr01G2513	LBD	mikado.Chr13G780	AktNAC089	-0.975346		mikado.Chr09G272	AktNAC071	mws4170	D-Glucose
mikado.Chr02G1147	GATA	mikado.Chr13G780	AktNAC089	0.973917		mikado.Chr11G915	AktNAC085	mws0715	Phenylacetyl-L-glutamine
mikado.Chr02G1576	EIL	mikado.Chr13G780	AktNAC089	0.987024		mikado.Chr15G1227	AktNAC095	mws0198	D-(+)-Glucose
mikado.Chr02G2088	SBP	mikado.Chr13G780	AktNAC089	0.970976		mikado.Chr15G1227	AktNAC095	pmn001649	Cinnamtannin
mikado.Chr02G2324	WRKY	mikado.Chr13G780	AktNAC089	0.981298		mikado.Chr03G1821	AktNAC032	pme3732	Cytidine
mikado.Chr02G863	GRAS	mikado.Chr13G780	AktNAC089	-0.983606		mikado.Chr03G1819	AktNAC030	pmp001310	6-Hydroxykaempferol-3,6-O-Diglucoside
mikado.Chr03G280	bZIP	mikado.Chr13G780	AktNAC089	-0.980227		mikado.Chr07G1529	AktNAC060	pme1178	Guanosine
mikado.Chr03G301	ERF	mikado.Chr13G780	AktNAC089	0.972739		mikado.Chr09G272	AktNAC071	pme1178	Guanosine
mikado.Chr03G605	C3H	mikado.Chr13G780	AktNAC089	0.977381		mikado.Chr13G780	AktNAC089	pme0008	L-Citrulline
mikado.Chr04G1495	MYB	mikado.Chr13G780	AktNAC089	0.971904		mikado.Chr07G1529	AktNAC060	pmp001273	LysoPC(18:2)
mikado.Chr04G2634	CAMTA	mikado.Chr13G780	AktNAC089	0.977609		mikado.Chr15G1227	AktNAC095	Hmmp005479	oleanolic
mikado.Chr04G2651	HD-ZIP	mikado.Chr13G780	AktNAC089	0.981396		mikado.Chr07G1529	AktNAC060	pme0193	L-Glutamine
mikado.Chr04G418	bZIP	mikado.Chr13G780	AktNAC089	0.971283		mikado.Chr15G1227	AktNAC095	pme0193	L-Glutamine
mikado.Chr05G1070	C3H	mikado.Chr13G780	AktNAC089	0.980441		mikado.Chr15G1227	AktNAC095	pme3285	Afzelechin(3,5,7,4'-Tetrahydroxyflavan)
mikado.Chr05G1127	bZIP	mikado.Chr13G780	AktNAC089	0.978203		mikado.Chr15G1227	AktNAC095	mws1068	Kaempferol
mikado.Chr06G1013	BES1	mikado.Chr13G780	AktNAC089	0.976243		mikado.Chr03G1819	AktNAC030	pmb2871	2,5-Dihydroxy
mikado.Chr06G1159	B3	mikado.Chr13G780	AktNAC089	-0.970223		mikado.Chr15G1227	AktNAC095	mws2212	Caffeic
mikado.Chr06G1288	B3	mikado.Chr13G780	AktNAC089	-0.974715		mikado.Chr14G865	AktNAC093	mws4134	Oxidized
mikado.Chr06G1350	GRAS	mikado.Chr13G780	AktNAC089	0.986748		mikado.Chr07G1279	AktNAC058	mws1155	Mannitol
mikado.Chr06G1417	HD-ZIP	mikado.Chr13G780	AktNAC089	0.985297		mikado.Chr14G865	AktNAC093	pmb3072	3-O-p-coumaroyl
mikado.Chr06G1656	CO-like	mikado.Chr13G780	AktNAC089	0.977442		mikado.Chr07G2028	AktNAC062	pmb0874	LysoPE
mikado.Chr07G1392	Dof	mikado.Chr13G780	AktNAC089	0.970412		mikado.Chr14G865	AktNAC093	mws0470	Methylmalonic
mikado.Chr07G2034	CO-like	mikado.Chr13G780	AktNAC089	0.9787		mikado.Chr03G1819	AktNAC030	mws4134	Oxidized
mikado.Chr07G263	ARF	mikado.Chr13G780	AktNAC089	-0.981737		mikado.Chr15G1227	AktNAC095	pmb3074	3-O-p-Coumaroyl
mikado.Chr07G632	B3	mikado.Chr13G780	AktNAC089	-0.982962		mikado.Chr11G915	AktNAC085	mws0064	Eriodictyol
mikado.Chr08G1509	BES1	mikado.Chr13G780	AktNAC089	-0.980989		mikado.Chr15G1227	AktNAC095	pmb1912	10-Formyl-THF
mikado.Chr08G355	C3H	mikado.Chr13G780	AktNAC089	0.980763		mikado.Chr03G1829	AktNAC037	pme3337	N6-Succinyl
mikado.Chr08G960	TALE	mikado.Chr13G780	AktNAC089	0.982712		mikado.Chr05G680	AktNAC050	mws0572	5-Methylcytosine
mikado.Chr09G1539	ARF	mikado.Chr13G780	AktNAC089	0.970767		mikado.Chr15G1227	AktNAC095	pmp001270	LysoPC(16:2)
mikado.Chr09G896	MIKC_MADS	mikado.Chr13G780	AktNAC089	0.987366		mikado.Chr11G915	AktNAC085	mws0636	Phe-Phe
mikado.Chr10G1510	C2H2	mikado.Chr13G780	AktNAC089	-0.98062		mikado.Chr03G1824	AktNAC035	pmb2871	2,5-Dihydroxy
mikado.Chr10G455	GRAS	mikado.Chr13G780	AktNAC089	0.974145		mikado.Chr15G1227	AktNAC095	pme2482	Protocatechuic
mikado.Chr10G739	MYB	mikado.Chr13G780	AktNAC089	0.971975		mikado.Chr15G1227	AktNAC095	mws0884	Cyclic
mikado.Chr10G934	bHLH	mikado.Chr13G780	AktNAC089	0.972646		mikado.Chr03G1819	AktNAC030	mws1038	(R)-Pantetheine
mikado.Chr11G1131	HD-ZIP	mikado.Chr13G780	AktNAC089	0.984834		mikado.Chr15G1227	AktNAC095	pmn001650	Cinnamtannin
mikado.Chr11G1290	GRAS	mikado.Chr13G780	AktNAC089	0.973279		mikado.Chr09G272	AktNAC071	pmp001272	3-{(2-Aminoethoxy)(hydroxy)phosphoryl]oxy}-2-12-octadecadienoate
mikado.Chr11G775	C3H	mikado.Chr13G780	AktNAC089	-0.993077		mikado.Chr14G865	AktNAC093	pme3337	N6-Succinyl
mikado.Chr12G1156	bHLH	mikado.Chr13G780	AktNAC089	0.971522		mikado.Chr14G865	AktNAC093	pmb0665	Luteolin
mikado.Chr13G1431	SBP	mikado.Chr13G780	AktNAC089	0.970595		mikado.Chr03G1819	AktNAC030	pme0008	L-Citrulline
mikado.Chr13G1435	ERF	mikado.Chr13G780	AktNAC089	-0.980429		mikado.Chr03G1821	AktNAC032	pme1210	L-Methionine
mikado.Chr13G421	MIKC_MADS	mikado.Chr13G780	AktNAC089	0.986483		mikado.Chr07G1529	AktNAC060	mws1336	4-Aminobenzoic
mikado.Chr13G492	HD-ZIP	mikado.Chr13G780	AktNAC089	0.975957		mikado.Chr13G780	AktNAC089	mws1714	Chicory
mikado.Chr13G557	bHLH	mikado.Chr13G780	AktNAC089	0.979575		mikado.Chr03G1820	AktNAC031	mws0089	Kaempferol
mikado.Chr13G736	Dof	mikado.Chr13G780	AktNAC089	0.974005		mikado.Chr07G1529	AktNAC060	Huasheng_mad2394	Sinapoyl-p-coumaroyltartaric
mikado.Chr14G355	MYB	mikado.Chr13G780	AktNAC089	-0.984615		mikado.Chr03G1819	AktNAC030	pmp001244	Caffeoylcholine
mikado.Chr14G859	EIL	mikado.Chr13G780	AktNAC089	0.975305		mikado.Chr09G272	AktNAC071	pmb0874	LysoPE
mikado.Chr15G994	bHLH	mikado.Chr13G780	AktNAC089	0.978755		mikado.Chr03G1821	AktNAC032	pme3337	N6-Succinyl
mikado.Chr16G176	C3H	mikado.Chr13G780	AktNAC089	0.990599		mikado.Chr13G780	AktNAC089	mws0470	Methylmalonic
mikado.Chr16G363	Trihelix	mikado.Chr13G780	AktNAC089	-0.993099		mikado.Chr15G1227	AktNAC095	pmd0160	LysoPE
mikado.Chr16G480	HD-ZIP	mikado.Chr13G780	AktNAC089	-0.970409		mikado.Chr11G915	AktNAC085	pme2693	N-Acetylputrescine
mikado.Chr01G1068	bZIP	mikado.Chr14G865	AktNAC093	0.98627		mikado.Chr14G865	AktNAC093	mws1714	Chicory
mikado.Chr01G3304	bHLH	mikado.Chr14G865	AktNAC093	-0.97838		mikado.Chr03G1821	AktNAC032	mws1714	Chicory
mikado.Chr01G82	GRF	mikado.Chr14G865	AktNAC093	0.974245		mikado.Chr03G1821	AktNAC032	pmd0130	LysoPC
mikado.Chr02G1152	bHLH	mikado.Chr14G865	AktNAC093	-0.971968		mikado.Chr13G780	AktNAC089	pmb3072	3-O-p-coumaroyl
mikado.Chr02G2324	WRKY	mikado.Chr14G865	AktNAC093	0.976492		mikado.Chr05G680	AktNAC050	mws0913	Trifolin
mikado.Chr02G424	bZIP	mikado.Chr14G865	AktNAC093	-0.976722		mikado.Chr03G1821	AktNAC032	mws0396	Elaidic
mikado.Chr02G863	GRAS	mikado.Chr14G865	AktNAC093	-0.980554		mikado.Chr03G1824	AktNAC035	pmd0132	LysoPC
mikado.Chr03G134	MIKC_MADS	mikado.Chr14G865	AktNAC093	0.97488		mikado.Chr15G1227	AktNAC095	pmn001682	Sorbic
mikado.Chr03G263	ERF	mikado.Chr14G865	AktNAC093	0.970182		mikado.Chr15G1227	AktNAC095	mws0227	L-Leucine
mikado.Chr03G605	C3H	mikado.Chr14G865	AktNAC093	0.976389		mikado.Chr15G1227	AktNAC095	pme3961	Deoxyadenosine
mikado.Chr04G2099	FAR1	mikado.Chr14G865	AktNAC093	-0.973054		mikado.Chr03G1824	AktNAC035	mws4134	Oxidized
mikado.Chr04G963	bHLH	mikado.Chr14G865	AktNAC093	0.981705		mikado.Chr15G1227	AktNAC095	pme0026	L-(+)-Lysine
mikado.Chr05G1070	C3H	mikado.Chr14G865	AktNAC093	0.979265		mikado.Chr15G1227	AktNAC095	pmp001277	3-{(2-Aminoethoxy)(hydroxy)phosphoryl]oxy}-2-hydroxypropyl
mikado.Chr05G1127	bZIP	mikado.Chr14G865	AktNAC093	0.974144		mikado.Chr03G1824	AktNAC035	mws1038	(R)-Pantetheine
mikado.Chr05G801	GRAS	mikado.Chr14G865	AktNAC093	0.974706		mikado.Chr13G780	AktNAC089	pme3337	N6-Succinyl
mikado.Chr06G1159	B3	mikado.Chr14G865	AktNAC093	-0.975689		mikado.Chr07G1529	AktNAC060	mws0198	D-(+)-Glucose
mikado.Chr06G1288	B3	mikado.Chr14G865	AktNAC093	-0.970269		mikado.Chr15G1227	AktNAC095	mws0258	L-Isoleucine
mikado.Chr06G1350	GRAS	mikado.Chr14G865	AktNAC093	0.97943		mikado.Chr03G1820	AktNAC031	pme3188	Uridine
mikado.Chr06G1417	HD-ZIP	mikado.Chr14G865	AktNAC093	0.980296		mikado.Chr07G1529	AktNAC060	mws1499	D-(-)-Arabinose
mikado.Chr06G818	B3	mikado.Chr14G865	AktNAC093	0.97033		mikado.Chr15G1227	AktNAC095	Huasheng_mad2394	Sinapoyl-p-coumaroyltartaric
mikado.Chr07G2034	CO-like	mikado.Chr14G865	AktNAC093	0.985604		mikado.Chr09G272	AktNAC071	pmp001273	LysoPC(18:2)
mikado.Chr07G238	C3H	mikado.Chr14G865	AktNAC093	0.985471		mikado.Chr14G865	AktNAC093	pmp001244	Caffeoylcholine
mikado.Chr07G632	B3	mikado.Chr14G865	AktNAC093	-0.977033		mikado.Chr13G780	AktNAC089	mws0836	Procyanidin
mikado.Chr08G1509	BES1	mikado.Chr14G865	AktNAC093	-0.974784		mikado.Chr03G1819	AktNAC030	pmd0130	LysoPC
mikado.Chr08G175	MYB_related	mikado.Chr14G865	AktNAC093	-0.973069		mikado.Chr13G780	AktNAC089	pmd0130	LysoPC
mikado.Chr08G960	TALE	mikado.Chr14G865	AktNAC093	0.975084		mikado.Chr15G1227	AktNAC095	Qingke_Rfmb319-1-2	Pipecolic
mikado.Chr09G896	MIKC_MADS	mikado.Chr14G865	AktNAC093	0.980614		mikado.Chr15G1227	AktNAC095	mws1336	4-Aminobenzoic
mikado.Chr10G1510	C2H2	mikado.Chr14G865	AktNAC093	-0.976587		mikado.Chr07G1529	AktNAC060	Qingke_Rfmb319-1-2	Pipecolic
mikado.Chr10G609	GATA	mikado.Chr14G865	AktNAC093	-0.971987		mikado.Chr07G1529	AktNAC060	mws4170	D-Glucose
mikado.Chr10G934	bHLH	mikado.Chr14G865	AktNAC093	0.971925		mikado.Chr07G1529	AktNAC060	pmb0874	LysoPE
mikado.Chr11G1131	HD-ZIP	mikado.Chr14G865	AktNAC093	0.977143		mikado.Chr03G1819	AktNAC030	mws1714	Chicory
mikado.Chr11G1290	GRAS	mikado.Chr14G865	AktNAC093	0.97465		mikado.Chr07G1529	AktNAC060	pme0516	Inositol
mikado.Chr11G775	C3H	mikado.Chr14G865	AktNAC093	-0.971747		mikado.Chr07G1529	AktNAC060	pmp001272	3-{(2-Aminoethoxy)(hydroxy)phosphoryl]oxy}-2-12-octadecadienoate
mikado.Chr11G788	Dof	mikado.Chr14G865	AktNAC093	-0.972044		mikado.Chr03G1819	AktNAC030	mws0470	Methylmalonic
mikado.Chr11G852	LSD	mikado.Chr14G865	AktNAC093	0.989899		mikado.Chr03G1824	AktNAC035	pmn001668	Apigenin-3-O-α-L-rhamnoside
mikado.Chr12G1156	bHLH	mikado.Chr14G865	AktNAC093	0.978142		mikado.Chr09G272	AktNAC071	pmp001250	PC(18:2)
mikado.Chr13G1323	ARF	mikado.Chr14G865	AktNAC093	0.972166		mikado.Chr03G1819	AktNAC030	pme3337	N6-Succinyl
mikado.Chr13G492	HD-ZIP	mikado.Chr14G865	AktNAC093	0.97033		mikado.Chr03G1819	AktNAC030	pmb3072	3-O-p-coumaroyl
mikado.Chr13G557	bHLH	mikado.Chr14G865	AktNAC093	0.9725
mikado.Chr13G736	Dof	mikado.Chr14G865	AktNAC093	0.981519
mikado.Chr14G355	MYB	mikado.Chr14G865	AktNAC093	-0.972599
mikado.Chr14G723	TALE	mikado.Chr14G865	AktNAC093	-0.977353
mikado.Chr15G556	LBD	mikado.Chr14G865	AktNAC093	-0.977966
mikado.Chr16G176	C3H	mikado.Chr14G865	AktNAC093	0.973634
mikado.Chr01G105	G2-like	mikado.Chr04G1102	AktNAC042	0.984689
mikado.Chr01G82	GRF	mikado.Chr04G1102	AktNAC042	0.972655
mikado.Chr02G985	C3H	mikado.Chr04G1102	AktNAC042	0.971224
mikado.Chr03G1651	C2H2	mikado.Chr04G1102	AktNAC042	0.974077
mikado.Chr03G1761	bHLH	mikado.Chr04G1102	AktNAC042	0.970806
mikado.Chr03G1809	MYB_related	mikado.Chr04G1102	AktNAC042	0.971203
mikado.Chr03G263	ERF	mikado.Chr04G1102	AktNAC042	0.970414
mikado.Chr04G2651	HD-ZIP	mikado.Chr04G1102	AktNAC042	0.972049
mikado.Chr06G1569	WRKY	mikado.Chr04G1102	AktNAC042	0.970799
mikado.Chr07G1653	bHLH	mikado.Chr04G1102	AktNAC042	0.977043
mikado.Chr08G1190	GRAS	mikado.Chr04G1102	AktNAC042	0.99248
mikado.Chr08G1691	Dof	mikado.Chr04G1102	AktNAC042	0.974297
mikado.Chr09G310	TCP	mikado.Chr04G1102	AktNAC042	0.978018
mikado.Chr10G608	GATA	mikado.Chr04G1102	AktNAC042	0.976561
mikado.Chr11G914	AktNAC084	mikado.Chr04G1102	AktNAC042	0.989973
mikado.Chr12G1245	ARF	mikado.Chr04G1102	AktNAC042	-0.984448
mikado.Chr15G840	Dof	mikado.Chr04G1102	AktNAC042	0.97273
mikado.Chr16G975	C3H	mikado.Chr04G1102	AktNAC042	0.991108
mikado.Chr01G105	G2-like	mikado.Chr11G914	AktNAC084	0.990592
mikado.Chr01G1780	ERF	mikado.Chr11G914	AktNAC084	0.973611
mikado.Chr01G2080	MIKC_MADS	mikado.Chr11G914	AktNAC084	0.972248
mikado.Chr01G82	GRF	mikado.Chr11G914	AktNAC084	0.991807
mikado.Chr02G2088	SBP	mikado.Chr11G914	AktNAC084	0.979899
mikado.Chr02G2324	WRKY	mikado.Chr11G914	AktNAC084	0.975058
mikado.Chr02G985	C3H	mikado.Chr11G914	AktNAC084	0.97351
mikado.Chr03G1809	MYB_related	mikado.Chr11G914	AktNAC084	0.98599
mikado.Chr03G263	ERF	mikado.Chr11G914	AktNAC084	0.981375
mikado.Chr03G403	NZZ/SPL	mikado.Chr11G914	AktNAC084	0.972233
mikado.Chr03G605	C3H	mikado.Chr11G914	AktNAC084	0.983115
mikado.Chr04G2651	HD-ZIP	mikado.Chr11G914	AktNAC084	0.976336
mikado.Chr05G801	GRAS	mikado.Chr11G914	AktNAC084	0.978713
mikado.Chr06G1013	BES1	mikado.Chr11G914	AktNAC084	0.972813
mikado.Chr06G1350	GRAS	mikado.Chr11G914	AktNAC084	0.974352
mikado.Chr06G1417	HD-ZIP	mikado.Chr11G914	AktNAC084	0.980934
mikado.Chr06G1656	CO-like	mikado.Chr11G914	AktNAC084	0.971905
mikado.Chr07G2034	CO-like	mikado.Chr11G914	AktNAC084	0.974926
mikado.Chr07G794	FAR1	mikado.Chr11G914	AktNAC084	-0.989052
mikado.Chr08G1190	GRAS	mikado.Chr11G914	AktNAC084	0.991059
mikado.Chr08G960	TALE	mikado.Chr11G914	AktNAC084	0.976203
mikado.Chr09G310	TCP	mikado.Chr11G914	AktNAC084	0.98462
mikado.Chr09G725	C3H	mikado.Chr11G914	AktNAC084	0.975023
mikado.Chr09G896	MIKC_MADS	mikado.Chr11G914	AktNAC084	0.971337
mikado.Chr10G608	GATA	mikado.Chr11G914	AktNAC084	0.974549
mikado.Chr12G1245	ARF	mikado.Chr11G914	AktNAC084	-0.985568
mikado.Chr13G557	bHLH	mikado.Chr11G914	AktNAC084	0.978851
mikado.Chr15G79	ARR-B	mikado.Chr11G914	AktNAC084	0.983394
mikado.Chr15G840	Dof	mikado.Chr11G914	AktNAC084	0.979718
mikado.Chr16G975	C3H	mikado.Chr11G914	AktNAC084	0.989178
mikado.Chr01G1067	C3H	mikado.Chr07G1529	AktNAC060	-0.980058
mikado.Chr02G581	CPP	mikado.Chr07G1529	AktNAC060	-0.974113
mikado.Chr03G1203	ERF	mikado.Chr07G1529	AktNAC060	0.985337
mikado.Chr04G2027	MYB	mikado.Chr07G1529	AktNAC060	0.984944
mikado.Chr04G238	bZIP	mikado.Chr07G1529	AktNAC060	-0.979545
mikado.Chr05G296	B3	mikado.Chr07G1529	AktNAC060	0.994325
mikado.Chr06G1759	ERF	mikado.Chr07G1529	AktNAC060	-0.988793
mikado.Chr08G462	MYB	mikado.Chr07G1529	AktNAC060	-0.980688
mikado.Chr13G192	ERF	mikado.Chr07G1529	AktNAC060	0.975526
mikado.Chr13G439	TCP	mikado.Chr07G1529	AktNAC060	-0.985628
mikado.Chr13G829	CPP	mikado.Chr07G1529	AktNAC060	-0.983875
mikado.Chr13G1435	ERF	mikado.Chr01G1995	AktNAC002	0.972273
mikado.Chr15G180	GRAS	mikado.Chr01G1995	AktNAC002	-0.974752
mikado.Chr02G2610	GATA	mikado.Chr03G1669	AktNAC025	0.970322
mikado.Chr03G260	ZF-HD	mikado.Chr03G1669	AktNAC025	0.975489
mikado.Chr05G1610	GATA	mikado.Chr03G1669	AktNAC025	0.976498
mikado.Chr06G396	LBD	mikado.Chr03G1669	AktNAC025	0.995267
mikado.Chr01G2939	MYB_related	mikado.Chr03G1824	AktNAC035	0.984731
mikado.Chr01G340	ERF	mikado.Chr03G1824	AktNAC035	0.993712
mikado.Chr02G1922	ERF	mikado.Chr03G1824	AktNAC035	-0.987416
mikado.Chr02G2260	Trihelix	mikado.Chr03G1824	AktNAC035	0.989548
mikado.Chr02G424	bZIP	mikado.Chr03G1824	AktNAC035	-0.98423
mikado.Chr03G1208	ERF	mikado.Chr03G1824	AktNAC035	0.978174
mikado.Chr03G168	BES1	mikado.Chr03G1824	AktNAC035	-0.977069
mikado.Chr03G280	bZIP	mikado.Chr03G1824	AktNAC035	-0.97178
mikado.Chr04G1307	ERF	mikado.Chr03G1824	AktNAC035	0.981958
mikado.Chr04G2634	CAMTA	mikado.Chr03G1824	AktNAC035	0.972629
mikado.Chr04G468	bHLH	mikado.Chr03G1824	AktNAC035	-0.976971
mikado.Chr06G1468	MYB	mikado.Chr03G1824	AktNAC035	-0.987051
mikado.Chr06G1596	MYB_related	mikado.Chr03G1824	AktNAC035	-0.991195
mikado.Chr07G1066	TCP	mikado.Chr03G1824	AktNAC035	-0.983798
mikado.Chr07G1616	HD-ZIP	mikado.Chr03G1824	AktNAC035	0.988637
mikado.Chr07G238	C3H	mikado.Chr03G1824	AktNAC035	0.976332
mikado.Chr07G420	C2H2	mikado.Chr03G1824	AktNAC035	-0.980971
mikado.Chr07G632	B3	mikado.Chr03G1824	AktNAC035	-0.974283
mikado.Chr08G460	HD-ZIP	mikado.Chr03G1824	AktNAC035	0.977386
mikado.Chr09G763	Trihelix	mikado.Chr03G1824	AktNAC035	-0.97954
mikado.Chr09G983	bHLH	mikado.Chr03G1824	AktNAC035	-0.986065
mikado.Chr10G375	GATA	mikado.Chr03G1824	AktNAC035	-0.984895
mikado.Chr10G609	GATA	mikado.Chr03G1824	AktNAC035	-0.980655
mikado.Chr11G1095	M-type_MADS	mikado.Chr03G1824	AktNAC035	-0.970225
mikado.Chr11G1308	FAR1	mikado.Chr03G1824	AktNAC035	-0.976012
mikado.Chr11G58	MYB_related	mikado.Chr03G1824	AktNAC035	-0.976514
mikado.Chr11G788	Dof	mikado.Chr03G1824	AktNAC035	-0.982148
mikado.Chr14G292	Trihelix	mikado.Chr03G1824	AktNAC035	-0.983634
mikado.Chr14G402	GATA	mikado.Chr03G1824	AktNAC035	-0.987203
mikado.Chr14G411	HD-ZIP	mikado.Chr03G1824	AktNAC035	0.976425
mikado.Chr14G922	MYB	mikado.Chr03G1824	AktNAC035	-0.97566
mikado.Chr15G556	LBD	mikado.Chr03G1824	AktNAC035	-0.986344
mikado.Chr16G365	Trihelix	mikado.Chr03G1824	AktNAC035	-0.987172
mikado.Chr16G532	AP2	mikado.Chr03G1824	AktNAC035	-0.974021
mikado.Chr16G541	WRKY	mikado.Chr03G1824	AktNAC035	0.988596
mikado.Chr01G1780	ERF	mikado.Chr03G1827	AktNAC036	0.97066
mikado.Chr02G2088	SBP	mikado.Chr03G1827	AktNAC036	0.979494
mikado.Chr03G1809	MYB_related	mikado.Chr03G1827	AktNAC036	0.978222
mikado.Chr03G1829	AktNAC037	mikado.Chr03G1827	AktNAC036	0.981414
mikado.Chr03G263	ERF	mikado.Chr03G1827	AktNAC036	0.983583
mikado.Chr04G2437	ARF	mikado.Chr03G1827	AktNAC036	0.975294
mikado.Chr04G386	B3	mikado.Chr03G1827	AktNAC036	0.978917
mikado.Chr04G387	B3	mikado.Chr03G1827	AktNAC036	0.977135
mikado.Chr05G394	MYB	mikado.Chr03G1827	AktNAC036	0.976882
mikado.Chr06G1013	BES1	mikado.Chr03G1827	AktNAC036	0.97039
mikado.Chr06G1569	WRKY	mikado.Chr03G1827	AktNAC036	0.976249
mikado.Chr09G725	C3H	mikado.Chr03G1827	AktNAC036	0.971441
mikado.Chr10G556	B3	mikado.Chr03G1827	AktNAC036	-0.974336
mikado.Chr11G914	AktNAC084	mikado.Chr03G1827	AktNAC036	0.972177
mikado.Chr12G1255	CO-like	mikado.Chr03G1827	AktNAC036	0.992783
mikado.Chr15G79	ARR-B	mikado.Chr03G1827	AktNAC036	0.977244
mikado.Chr06G1363	bHLH	mikado.Chr03G343	AktNAC040	-0.972503
mikado.Chr03G1761	bHLH	mikado.Chr05G680	AktNAC050	0.971867
mikado.Chr03G547	MYB	mikado.Chr05G680	AktNAC050	0.980361
mikado.Chr04G238	bZIP	mikado.Chr05G680	AktNAC050	0.972763
mikado.Chr05G558	S1Fa-like	mikado.Chr05G680	AktNAC050	-0.973426
mikado.Chr09G264	Dof	mikado.Chr05G680	AktNAC050	0.975707
mikado.Chr12G1558	SBP	mikado.Chr05G680	AktNAC050	-0.973233
mikado.Chr13G482	GRAS	mikado.Chr05G680	AktNAC050	0.97619
mikado.Chr15G1227	AktNAC095	mikado.Chr05G680	AktNAC050	-0.975076
mikado.Chr01G1780	ERF	mikado.Chr06G1245	AktNAC053	0.984113
mikado.Chr02G2040	C3H	mikado.Chr06G1245	AktNAC053	0.974322
mikado.Chr02G2088	SBP	mikado.Chr06G1245	AktNAC053	0.975087
mikado.Chr03G1208	ERF	mikado.Chr06G1245	AktNAC053	0.971462
mikado.Chr03G280	bZIP	mikado.Chr06G1245	AktNAC053	-0.979182
mikado.Chr04G1307	ERF	mikado.Chr06G1245	AktNAC053	0.971744
mikado.Chr05G801	GRAS	mikado.Chr06G1245	AktNAC053	0.973976
mikado.Chr07G1546	Dof	mikado.Chr06G1245	AktNAC053	0.983054
mikado.Chr07G2034	CO-like	mikado.Chr06G1245	AktNAC053	0.974722
mikado.Chr08G175	MYB_related	mikado.Chr06G1245	AktNAC053	-0.97619
mikado.Chr08G216	MYB	mikado.Chr06G1245	AktNAC053	0.979763
mikado.Chr08G355	C3H	mikado.Chr06G1245	AktNAC053	0.983677
mikado.Chr09G725	C3H	mikado.Chr06G1245	AktNAC053	0.979523
mikado.Chr10G739	MYB	mikado.Chr06G1245	AktNAC053	0.974644
mikado.Chr11G1290	GRAS	mikado.Chr06G1245	AktNAC053	0.981076
mikado.Chr12G1156	bHLH	mikado.Chr06G1245	AktNAC053	0.970923
mikado.Chr13G283	GRAS	mikado.Chr06G1245	AktNAC053	0.981068
mikado.Chr13G492	HD-ZIP	mikado.Chr06G1245	AktNAC053	0.982363
mikado.Chr13G736	Dof	mikado.Chr06G1245	AktNAC053	0.974218
mikado.Chr16G474	ARF	mikado.Chr06G1245	AktNAC053	0.980673
mikado.Chr01G1682	MIKC_MADS	mikado.Chr07G1279	AktNAC058	0.972771
mikado.Chr01G2869	bHLH	mikado.Chr07G1279	AktNAC058	0.988789
mikado.Chr02G1715	bHLH	mikado.Chr07G1279	AktNAC058	0.985179
mikado.Chr02G2559	Dof	mikado.Chr07G1279	AktNAC058	-0.970598
mikado.Chr02G68	ARF	mikado.Chr07G1279	AktNAC058	0.97623
mikado.Chr05G562	ARF	mikado.Chr07G1279	AktNAC058	0.973039
mikado.Chr06G180	B3	mikado.Chr07G1279	AktNAC058	0.990164
mikado.Chr07G1525	MYB	mikado.Chr07G1279	AktNAC058	0.977826
mikado.Chr07G221	HB-other	mikado.Chr07G1279	AktNAC058	0.982721
mikado.Chr08G1413	HD-ZIP	mikado.Chr07G1279	AktNAC058	0.989587
mikado.Chr08G1422	HSF	mikado.Chr07G1279	AktNAC058	-0.973506
mikado.Chr09G1538	C3H	mikado.Chr07G1279	AktNAC058	0.985613
mikado.Chr09G328	MYB	mikado.Chr07G1279	AktNAC058	0.983788
mikado.Chr09G822	S1Fa-like	mikado.Chr07G1279	AktNAC058	0.986643
mikado.Chr10G381	DBB	mikado.Chr07G1279	AktNAC058	-0.976383
mikado.Chr10G983	bHLH	mikado.Chr07G1279	AktNAC058	0.985303
mikado.Chr11G1350	CO-like	mikado.Chr07G1279	AktNAC058	0.977694
mikado.Chr13G165	MYB_related	mikado.Chr07G1279	AktNAC058	0.986654
mikado.Chr13G650	bZIP	mikado.Chr07G1279	AktNAC058	-0.977017
mikado.Chr13G721	ARF	mikado.Chr07G1279	AktNAC058	0.977674
mikado.Chr14G403	ARF	mikado.Chr07G1279	AktNAC058	0.974576
mikado.Chr14G469	Dof	mikado.Chr07G1279	AktNAC058	0.970759
mikado.Chr14G551	bHLH	mikado.Chr07G1279	AktNAC058	-0.970953
mikado.Chr14G877	MYB	mikado.Chr07G1279	AktNAC058	-0.97514
mikado.Chr15G397	Trihelix	mikado.Chr07G1279	AktNAC058	0.976914
mikado.Chr15G684	bHLH	mikado.Chr07G1279	AktNAC058	0.985224
mikado.Chr16G339	GRAS	mikado.Chr07G1279	AktNAC058	0.973735
mikado.Chr16G480	HD-ZIP	mikado.Chr07G1279	AktNAC058	-0.971588
mikado.Chr06G1759	ERF	mikado.Chr07G2028	AktNAC062	-0.971544
mikado.Chr07G1589	HD-ZIP	mikado.Chr07G2028	AktNAC062	0.986503
mikado.Chr13G829	CPP	mikado.Chr07G2028	AktNAC062	-0.97435
mikado.Chr16G443	TCP	mikado.Chr07G2028	AktNAC062	-0.993658
mikado.Chr05G296	B3	mikado.Chr09G272	AktNAC071	0.970017
mikado.Chr06G1001	DBB	mikado.Chr09G272	AktNAC071	0.971194
mikado.Chr10G255	MYB	mikado.Chr09G272	AktNAC071	0.973004
mikado.Chr13G829	CPP	mikado.Chr09G272	AktNAC071	-0.97899
mikado.Chr01G1338	Dof	mikado.Chr11G915	AktNAC085	0.984143
mikado.Chr01G2513	LBD	mikado.Chr11G915	AktNAC085	0.970737
mikado.Chr01G3171	bHLH	mikado.Chr11G915	AktNAC085	0.981725
mikado.Chr02G68	ARF	mikado.Chr11G915	AktNAC085	-0.982826
mikado.Chr05G1009	C2H2	mikado.Chr11G915	AktNAC085	0.982953
mikado.Chr05G562	ARF	mikado.Chr11G915	AktNAC085	-0.974993
mikado.Chr06G264	HSF	mikado.Chr11G915	AktNAC085	0.975497
mikado.Chr08G1294	LBD	mikado.Chr11G915	AktNAC085	0.980863
mikado.Chr09G822	S1Fa-like	mikado.Chr11G915	AktNAC085	-0.973743
mikado.Chr10G1309	GRAS	mikado.Chr11G915	AktNAC085	0.98852
mikado.Chr10G983	bHLH	mikado.Chr11G915	AktNAC085	-0.975456
mikado.Chr11G1350	CO-like	mikado.Chr11G915	AktNAC085	-0.980175
mikado.Chr11G896	ERF	mikado.Chr11G915	AktNAC085	-0.978061
mikado.Chr13G165	MYB_related	mikado.Chr11G915	AktNAC085	-0.973007
mikado.Chr14G403	ARF	mikado.Chr11G915	AktNAC085	-0.976909
mikado.Chr14G877	MYB	mikado.Chr11G915	AktNAC085	0.978684
mikado.Chr01G1126	TALE	mikado.Chr01G3072	AktNAC011	-0.984678
mikado.Chr05G1538	SBP	mikado.Chr01G2172	AktNAC006	0.977794
mikado.Chr02G892	E2F/DP	mikado.Chr03G1822	AktNAC033	0.990349
mikado.Chr03G359	B3	mikado.Chr03G1822	AktNAC033	0.977299
mikado.Chr13G145	GATA	mikado.Chr03G1822	AktNAC033	0.984472
mikado.Chr16G37	B3	mikado.Chr03G1822	AktNAC033	0.975073
mikado.Chr10G809	LBD	mikado.Chr03G1830	AktNAC038	0.972681
