# Supplementary material for: Identification of the NAC Transcription Factor Family during Early Seed Development in Akebia trifoliata (Thunb.) Koidz
Source: Plants (Basel). 2023 Mar 31;12(7):1518. doi: 10.3390/plants12071518 (PMC10096588; doi:10.3390/plants12071518)
Supplement: Supplementary file 1 [file plants-12-01518-s001.zip › Table S9.xlsx]

## Sheet: Component
#term ID	term description	observed gene count	background gene count	strength	false discovery rate	matching proteins in your network (IDs)	matching proteins in your network (labels)
GO:0005634	Nucleus	23	4669	0.68	7.21e-11	3702.AT1G01720.1,3702.AT1G02970.1,3702.AT1G07500.1,3702.AT1G09020.1,3702.AT1G25580.1,3702.AT1G33060.2,3702.AT1G49560.1,3702.AT1G77450.1,3702.AT2G31970.1,3702.AT3G01090.2,3702.AT3G02680.1,3702.AT3G10500.1,3702.AT3G15510.1,3702.AT3G48190.1,3702.AT4G18470.1,3702.AT4G27410.3,3702.AT4G35580.2,3702.AT5G04410.1,3702.AT5G08790.1,3702.AT5G13180.1,3702.AT5G40820.1,3702.AT5G61430.1,3702.AT5G63790.1	ATAF1,WEE1,AT1G07500,SNF4,SOG1,NAC014,AT1G49560,NAC032,RAD50,KIN10,NBS1,NAC053,NAC056,ATM,SNI1,RD26,NTL9,NTL11,ATAF2,NAC083,ATR,NAC100,NAC102
GO:0043231	Intracellular membrane-bounded organelle	24	9376	0.4	1.14e-05	3702.AT1G01720.1,3702.AT1G02970.1,3702.AT1G07500.1,3702.AT1G09020.1,3702.AT1G25580.1,3702.AT1G33060.2,3702.AT1G49560.1,3702.AT1G77450.1,3702.AT2G31970.1,3702.AT3G01090.2,3702.AT3G02680.1,3702.AT3G10500.1,3702.AT3G15510.1,3702.AT3G48190.1,3702.AT4G18470.1,3702.AT4G27410.3,3702.AT4G35580.2,3702.AT5G04410.1,3702.AT5G06720.1,3702.AT5G08790.1,3702.AT5G13180.1,3702.AT5G40820.1,3702.AT5G61430.1,3702.AT5…	ATAF1,WEE1,AT1G07500,SNF4,SOG1,NAC014,AT1G49560,NAC032,RAD50,KIN10,NBS1,NAC053,NAC056,ATM,SNI1,RD26,NTL9,NTL11,PA2,ATAF2,NAC083,ATR,NAC100,NAC102
GO:0030870	Mre11 complex	2	3	2.81	0.0012	3702.AT2G31970.1,3702.AT3G02680.1	RAD50,NBS1
GO:0000784	Nuclear chromosome, telomeric region	2	18	2.04	0.0172	3702.AT2G31970.1,3702.AT3G02680.1	RAD50,NBS1

## Sheet: Function
#term ID	term description	observed gene count	background gene count	strength	false discovery rate	matching proteins in your network (IDs)	matching proteins in your network (labels)
GO:0003677	DNA binding	18	1956	0.95	3.39e-11	3702.AT1G01720.1,3702.AT1G25580.1,3702.AT1G33060.2,3702.AT1G49560.1,3702.AT1G77450.1,3702.AT2G31970.1,3702.AT3G02680.1,3702.AT3G10500.1,3702.AT3G15510.1,3702.AT3G48190.1,3702.AT4G18470.1,3702.AT4G27410.3,3702.AT4G35580.2,3702.AT5G04410.1,3702.AT5G08790.1,3702.AT5G13180.1,3702.AT5G61430.1,3702.AT5G63790.1	ATAF1,SOG1,NAC014,AT1G49560,NAC032,RAD50,NBS1,NAC053,NAC056,ATM,SNI1,RD26,NTL9,NTL11,ATAF2,NAC083,NAC100,NAC102
GO:0097159	Organic cyclic compound binding	23	5434	0.62	2.35e-09	3702.AT1G01720.1,3702.AT1G02970.1,3702.AT1G09020.1,3702.AT1G25580.1,3702.AT1G33060.2,3702.AT1G49560.1,3702.AT1G77450.1,3702.AT2G31970.1,3702.AT3G01090.2,3702.AT3G02680.1,3702.AT3G10500.1,3702.AT3G15510.1,3702.AT3G48190.1,3702.AT4G18470.1,3702.AT4G27410.3,3702.AT4G35580.2,3702.AT5G04410.1,3702.AT5G06720.1,3702.AT5G08790.1,3702.AT5G13180.1,3702.AT5G40820.1,3702.AT5G61430.1,3702.AT5G63790.1	ATAF1,WEE1,SNF4,SOG1,NAC014,AT1G49560,NAC032,RAD50,KIN10,NBS1,NAC053,NAC056,ATM,SNI1,RD26,NTL9,NTL11,PA2,ATAF2,NAC083,ATR,NAC100,NAC102
GO:1901363	Heterocyclic compound binding	23	5413	0.62	2.35e-09	3702.AT1G01720.1,3702.AT1G02970.1,3702.AT1G09020.1,3702.AT1G25580.1,3702.AT1G33060.2,3702.AT1G49560.1,3702.AT1G77450.1,3702.AT2G31970.1,3702.AT3G01090.2,3702.AT3G02680.1,3702.AT3G10500.1,3702.AT3G15510.1,3702.AT3G48190.1,3702.AT4G18470.1,3702.AT4G27410.3,3702.AT4G35580.2,3702.AT5G04410.1,3702.AT5G06720.1,3702.AT5G08790.1,3702.AT5G13180.1,3702.AT5G40820.1,3702.AT5G61430.1,3702.AT5G63790.1	ATAF1,WEE1,SNF4,SOG1,NAC014,AT1G49560,NAC032,RAD50,KIN10,NBS1,NAC053,NAC056,ATM,SNI1,RD26,NTL9,NTL11,PA2,ATAF2,NAC083,ATR,NAC100,NAC102
GO:0098772	Molecular function regulator	15	1844	0.9	1.86e-08	3702.AT1G01720.1,3702.AT1G07500.1,3702.AT1G09020.1,3702.AT1G25580.1,3702.AT1G33060.2,3702.AT1G49560.1,3702.AT1G77450.1,3702.AT3G10500.1,3702.AT3G15510.1,3702.AT4G35580.2,3702.AT5G04410.1,3702.AT5G08790.1,3702.AT5G13180.1,3702.AT5G61430.1,3702.AT5G63790.1	ATAF1,AT1G07500,SNF4,SOG1,NAC014,AT1G49560,NAC032,NAC053,NAC056,NTL9,NTL11,ATAF2,NAC083,NAC100,NAC102
GO:0003700	DNA-binding transcription factor activity	13	1317	0.99	5.1e-08	3702.AT1G01720.1,3702.AT1G25580.1,3702.AT1G33060.2,3702.AT1G49560.1,3702.AT1G77450.1,3702.AT3G10500.1,3702.AT3G15510.1,3702.AT4G35580.2,3702.AT5G04410.1,3702.AT5G08790.1,3702.AT5G13180.1,3702.AT5G61430.1,3702.AT5G63790.1	ATAF1,SOG1,NAC014,AT1G49560,NAC032,NAC053,NAC056,NTL9,NTL11,ATAF2,NAC083,NAC100,NAC102
GO:0019900	Kinase binding	4	118	1.52	0.0016	3702.AT1G01720.1,3702.AT1G09020.1,3702.AT3G01090.2,3702.AT5G08790.1	ATAF1,SNF4,KIN10,ATAF2

## Sheet: Process
#term ID	term description	observed gene count	background gene count	strength	false discovery rate	matching proteins in your network (IDs)	matching proteins in your network (labels)
GO:0031323	Regulation of cellular metabolic process	19	2661	0.84	8.2e-10	3702.AT1G01720.1,3702.AT1G07500.1,3702.AT1G09020.1,3702.AT1G25580.1,3702.AT1G33060.2,3702.AT1G49560.1,3702.AT1G77450.1,3702.AT3G01090.2,3702.AT3G10500.1,3702.AT3G15510.1,3702.AT4G18470.1,3702.AT4G27410.3,3702.AT4G35580.2,3702.AT5G04410.1,3702.AT5G08790.1,3702.AT5G13180.1,3702.AT5G40820.1,3702.AT5G61430.1,3702.AT5G63790.1	ATAF1,AT1G07500,SNF4,SOG1,NAC014,AT1G49560,NAC032,KIN10,NAC053,NAC056,SNI1,RD26,NTL9,NTL11,ATAF2,NAC083,ATR,NAC100,NAC102
GO:0050794	Regulation of cellular process	22	4214	0.71	8.2e-10	3702.AT1G01720.1,3702.AT1G02970.1,3702.AT1G07500.1,3702.AT1G09020.1,3702.AT1G25580.1,3702.AT1G33060.2,3702.AT1G49560.1,3702.AT1G77450.1,3702.AT3G01090.2,3702.AT3G02680.1,3702.AT3G10500.1,3702.AT3G15510.1,3702.AT3G48190.1,3702.AT4G18470.1,3702.AT4G27410.3,3702.AT4G35580.2,3702.AT5G04410.1,3702.AT5G08790.1,3702.AT5G13180.1,3702.AT5G40820.1,3702.AT5G61430.1,3702.AT5G63790.1	ATAF1,WEE1,AT1G07500,SNF4,SOG1,NAC014,AT1G49560,NAC032,KIN10,NBS1,NAC053,NAC056,ATM,SNI1,RD26,NTL9,NTL11,ATAF2,NAC083,ATR,NAC100,NAC102
GO:0051171	Regulation of nitrogen compound metabolic process	18	2484	0.85	1.18e-09	3702.AT1G01720.1,3702.AT1G07500.1,3702.AT1G09020.1,3702.AT1G25580.1,3702.AT1G33060.2,3702.AT1G49560.1,3702.AT1G77450.1,3702.AT3G10500.1,3702.AT3G15510.1,3702.AT4G18470.1,3702.AT4G27410.3,3702.AT4G35580.2,3702.AT5G04410.1,3702.AT5G08790.1,3702.AT5G13180.1,3702.AT5G40820.1,3702.AT5G61430.1,3702.AT5G63790.1	ATAF1,AT1G07500,SNF4,SOG1,NAC014,AT1G49560,NAC032,NAC053,NAC056,SNI1,RD26,NTL9,NTL11,ATAF2,NAC083,ATR,NAC100,NAC102
GO:0065007	Biological regulation	23	5216	0.64	1.18e-09	3702.AT1G01720.1,3702.AT1G02970.1,3702.AT1G07500.1,3702.AT1G09020.1,3702.AT1G25580.1,3702.AT1G33060.2,3702.AT1G49560.1,3702.AT1G77450.1,3702.AT2G31970.1,3702.AT3G01090.2,3702.AT3G02680.1,3702.AT3G10500.1,3702.AT3G15510.1,3702.AT3G48190.1,3702.AT4G18470.1,3702.AT4G27410.3,3702.AT4G35580.2,3702.AT5G04410.1,3702.AT5G08790.1,3702.AT5G13180.1,3702.AT5G40820.1,3702.AT5G61430.1,3702.AT5G63790.1	ATAF1,WEE1,AT1G07500,SNF4,SOG1,NAC014,AT1G49560,NAC032,RAD50,KIN10,NBS1,NAC053,NAC056,ATM,SNI1,RD26,NTL9,NTL11,ATAF2,NAC083,ATR,NAC100,NAC102
GO:0080090	Regulation of primary metabolic process	18	2541	0.84	1.18e-09	3702.AT1G01720.1,3702.AT1G07500.1,3702.AT1G09020.1,3702.AT1G25580.1,3702.AT1G33060.2,3702.AT1G49560.1,3702.AT1G77450.1,3702.AT3G10500.1,3702.AT3G15510.1,3702.AT4G18470.1,3702.AT4G27410.3,3702.AT4G35580.2,3702.AT5G04410.1,3702.AT5G08790.1,3702.AT5G13180.1,3702.AT5G40820.1,3702.AT5G61430.1,3702.AT5G63790.1	ATAF1,AT1G07500,SNF4,SOG1,NAC014,AT1G49560,NAC032,NAC053,NAC056,SNI1,RD26,NTL9,NTL11,ATAF2,NAC083,ATR,NAC100,NAC102
GO:0060255	Regulation of macromolecule metabolic process	18	2675	0.82	1.98e-09	3702.AT1G01720.1,3702.AT1G07500.1,3702.AT1G09020.1,3702.AT1G25580.1,3702.AT1G33060.2,3702.AT1G49560.1,3702.AT1G77450.1,3702.AT3G10500.1,3702.AT3G15510.1,3702.AT4G18470.1,3702.AT4G27410.3,3702.AT4G35580.2,3702.AT5G04410.1,3702.AT5G08790.1,3702.AT5G13180.1,3702.AT5G40820.1,3702.AT5G61430.1,3702.AT5G63790.1	ATAF1,AT1G07500,SNF4,SOG1,NAC014,AT1G49560,NAC032,NAC053,NAC056,SNI1,RD26,NTL9,NTL11,ATAF2,NAC083,ATR,NAC100,NAC102
GO:0019219	Regulation of nucleobase-containing compound metabolic process	16	2005	0.89	4.8e-09	3702.AT1G01720.1,3702.AT1G25580.1,3702.AT1G33060.2,3702.AT1G49560.1,3702.AT1G77450.1,3702.AT3G10500.1,3702.AT3G15510.1,3702.AT4G18470.1,3702.AT4G27410.3,3702.AT4G35580.2,3702.AT5G04410.1,3702.AT5G08790.1,3702.AT5G13180.1,3702.AT5G40820.1,3702.AT5G61430.1,3702.AT5G63790.1	ATAF1,SOG1,NAC014,AT1G49560,NAC032,NAC053,NAC056,SNI1,RD26,NTL9,NTL11,ATAF2,NAC083,ATR,NAC100,NAC102
GO:2000112	Regulation of cellular macromolecule biosynthetic process	16	2113	0.87	9.49e-09	3702.AT1G01720.1,3702.AT1G07500.1,3702.AT1G25580.1,3702.AT1G33060.2,3702.AT1G49560.1,3702.AT1G77450.1,3702.AT3G10500.1,3702.AT3G15510.1,3702.AT4G18470.1,3702.AT4G27410.3,3702.AT4G35580.2,3702.AT5G04410.1,3702.AT5G08790.1,3702.AT5G13180.1,3702.AT5G61430.1,3702.AT5G63790.1	ATAF1,AT1G07500,SOG1,NAC014,AT1G49560,NAC032,NAC053,NAC056,SNI1,RD26,NTL9,NTL11,ATAF2,NAC083,NAC100,NAC102
GO:0006355	Regulation of transcription, DNA-templated	15	1868	0.9	1.79e-08	3702.AT1G01720.1,3702.AT1G25580.1,3702.AT1G33060.2,3702.AT1G49560.1,3702.AT1G77450.1,3702.AT3G10500.1,3702.AT3G15510.1,3702.AT4G18470.1,3702.AT4G27410.3,3702.AT4G35580.2,3702.AT5G04410.1,3702.AT5G08790.1,3702.AT5G13180.1,3702.AT5G61430.1,3702.AT5G63790.1	ATAF1,SOG1,NAC014,AT1G49560,NAC032,NAC053,NAC056,SNI1,RD26,NTL9,NTL11,ATAF2,NAC083,NAC100,NAC102
GO:0048523	Negative regulation of cellular process	10	669	1.17	1.75e-07	3702.AT1G01720.1,3702.AT1G02970.1,3702.AT1G07500.1,3702.AT1G25580.1,3702.AT3G02680.1,3702.AT4G18470.1,3702.AT4G35580.2,3702.AT5G08790.1,3702.AT5G13180.1,3702.AT5G40820.1	ATAF1,WEE1,AT1G07500,SOG1,NBS1,SNI1,NTL9,ATAF2,NAC083,ATR
GO:0033554	Cellular response to stress	11	956	1.05	2.73e-07	3702.AT1G01720.1,3702.AT1G07500.1,3702.AT1G09020.1,3702.AT1G25580.1,3702.AT2G31970.1,3702.AT3G02680.1,3702.AT3G48190.1,3702.AT4G18470.1,3702.AT4G35580.2,3702.AT5G40820.1,3702.AT5G63790.1	ATAF1,AT1G07500,SNF4,SOG1,RAD50,NBS1,ATM,SNI1,NTL9,ATR,NAC102
GO:0031570	DNA integrity checkpoint	4	15	2.42	7.11e-07	3702.AT1G02970.1,3702.AT1G25580.1,3702.AT3G02680.1,3702.AT5G40820.1	WEE1,SOG1,NBS1,ATR
GO:0006950	Response to stress	16	3081	0.71	1.09e-06	3702.AT1G01720.1,3702.AT1G07500.1,3702.AT1G09020.1,3702.AT1G25580.1,3702.AT2G31970.1,3702.AT3G01090.2,3702.AT3G02680.1,3702.AT3G10500.1,3702.AT3G48190.1,3702.AT4G18470.1,3702.AT4G35580.2,3702.AT5G06720.1,3702.AT5G08790.1,3702.AT5G13180.1,3702.AT5G40820.1,3702.AT5G63790.1	ATAF1,AT1G07500,SNF4,SOG1,RAD50,KIN10,NBS1,NAC053,ATM,SNI1,NTL9,PA2,ATAF2,NAC083,ATR,NAC102
GO:0045786	Negative regulation of cell cycle	5	62	1.9	1.37e-06	3702.AT1G02970.1,3702.AT1G07500.1,3702.AT1G25580.1,3702.AT3G02680.1,3702.AT5G40820.1	WEE1,AT1G07500,SOG1,NBS1,ATR
GO:0006974	Cellular response to DNA damage stimulus	7	287	1.38	2.77e-06	3702.AT1G07500.1,3702.AT1G25580.1,3702.AT2G31970.1,3702.AT3G02680.1,3702.AT3G48190.1,3702.AT4G18470.1,3702.AT5G40820.1	AT1G07500,SOG1,RAD50,NBS1,ATM,SNI1,ATR
GO:0000077	DNA damage checkpoint	3	6	2.69	1.34e-05	3702.AT1G25580.1,3702.AT3G02680.1,3702.AT5G40820.1	SOG1,NBS1,ATR
GO:0050896	Response to stimulus	18	5174	0.53	2.82e-05	3702.AT1G01720.1,3702.AT1G07500.1,3702.AT1G09020.1,3702.AT1G25580.1,3702.AT2G31970.1,3702.AT3G01090.2,3702.AT3G02680.1,3702.AT3G10500.1,3702.AT3G15510.1,3702.AT3G48190.1,3702.AT4G18470.1,3702.AT4G35580.2,3702.AT5G04410.1,3702.AT5G06720.1,3702.AT5G08790.1,3702.AT5G13180.1,3702.AT5G40820.1,3702.AT5G63790.1	ATAF1,AT1G07500,SNF4,SOG1,RAD50,KIN10,NBS1,NAC053,NAC056,ATM,SNI1,NTL9,NTL11,PA2,ATAF2,NAC083,ATR,NAC102
GO:0051716	Cellular response to stimulus	13	2640	0.68	9.09e-05	3702.AT1G01720.1,3702.AT1G07500.1,3702.AT1G09020.1,3702.AT1G25580.1,3702.AT2G31970.1,3702.AT3G01090.2,3702.AT3G02680.1,3702.AT3G48190.1,3702.AT4G18470.1,3702.AT4G35580.2,3702.AT5G06720.1,3702.AT5G40820.1,3702.AT5G63790.1	ATAF1,AT1G07500,SNF4,SOG1,RAD50,KIN10,NBS1,ATM,SNI1,NTL9,PA2,ATR,NAC102
GO:0009628	Response to abiotic stimulus	11	1785	0.78	0.00011	3702.AT1G01720.1,3702.AT1G25580.1,3702.AT3G01090.2,3702.AT3G02680.1,3702.AT3G10500.1,3702.AT4G35580.2,3702.AT5G04410.1,3702.AT5G08790.1,3702.AT5G13180.1,3702.AT5G40820.1,3702.AT5G63790.1	ATAF1,SOG1,KIN10,NBS1,NAC053,NTL9,NTL11,ATAF2,NAC083,ATR,NAC102
GO:0022414	Reproductive process	10	1429	0.84	0.00012	3702.AT1G09020.1,3702.AT1G77450.1,3702.AT2G31970.1,3702.AT3G01090.2,3702.AT3G02680.1,3702.AT3G15510.1,3702.AT3G48190.1,3702.AT5G06720.1,3702.AT5G08790.1,3702.AT5G40820.1	SNF4,NAC032,RAD50,KIN10,NBS1,NAC056,ATM,PA2,ATAF2,ATR
GO:0010212	Response to ionizing radiation	3	22	2.13	0.0003	3702.AT1G25580.1,3702.AT3G02680.1,3702.AT5G40820.1	SOG1,NBS1,ATR
GO:0010150	Leaf senescence	4	97	1.61	0.00044	3702.AT3G01090.2,3702.AT3G10500.1,3702.AT5G08790.1,3702.AT5G13180.1	KIN10,NAC053,ATAF2,NAC083
GO:0048583	Regulation of response to stimulus	7	660	1.02	0.00048	3702.AT1G01720.1,3702.AT3G01090.2,3702.AT3G48190.1,3702.AT4G18470.1,3702.AT4G35580.2,3702.AT5G08790.1,3702.AT5G40820.1	ATAF1,KIN10,ATM,SNI1,NTL9,ATAF2,ATR
GO:0000723	Telomere maintenance	3	29	2.01	0.00057	3702.AT2G31970.1,3702.AT3G02680.1,3702.AT5G40820.1	RAD50,NBS1,ATR
GO:0007049	Cell cycle	6	489	1.08	0.00098	3702.AT1G02970.1,3702.AT1G07500.1,3702.AT2G31970.1,3702.AT3G02680.1,3702.AT3G48190.1,3702.AT5G40820.1	WEE1,AT1G07500,RAD50,NBS1,ATM,ATR
GO:0045930	Negative regulation of mitotic cell cycle	3	39	1.88	0.0011	3702.AT1G02970.1,3702.AT1G07500.1,3702.AT3G02680.1	WEE1,AT1G07500,NBS1
GO:0002215	Defense response to nematode	2	4	2.69	0.0016	3702.AT4G18470.1,3702.AT5G06720.1	SNI1,PA2
GO:0051321	Meiotic cell cycle	4	157	1.4	0.0021	3702.AT2G31970.1,3702.AT3G02680.1,3702.AT3G48190.1,3702.AT5G40820.1	RAD50,NBS1,ATM,ATR
GO:0016233	Telomere capping	2	6	2.51	0.0028	3702.AT2G31970.1,3702.AT3G02680.1	RAD50,NBS1
GO:0051172	Negative regulation of nitrogen compound metabolic process	5	393	1.1	0.0046	3702.AT1G07500.1,3702.AT4G18470.1,3702.AT4G35580.2,3702.AT5G08790.1,3702.AT5G13180.1	AT1G07500,SNI1,NTL9,ATAF2,NAC083
GO:0006312	Mitotic recombination	2	10	2.29	0.0063	3702.AT2G31970.1,3702.AT3G02680.1	RAD50,NBS1
GO:0007004	Telomere maintenance via telomerase	2	10	2.29	0.0063	3702.AT2G31970.1,3702.AT5G40820.1	RAD50,ATR
GO:0031325	Positive regulation of cellular metabolic process	6	702	0.92	0.0063	3702.AT1G09020.1,3702.AT1G77450.1,3702.AT3G01090.2,3702.AT3G10500.1,3702.AT5G04410.1,3702.AT5G08790.1	SNF4,NAC032,KIN10,NAC053,NTL11,ATAF2
GO:0048827	Phyllome development	5	430	1.06	0.0064	3702.AT3G01090.2,3702.AT3G10500.1,3702.AT3G15510.1,3702.AT5G08790.1,3702.AT5G13180.1	KIN10,NAC053,NAC056,ATAF2,NAC083
GO:0031324	Negative regulation of cellular metabolic process	5	435	1.05	0.0067	3702.AT1G07500.1,3702.AT4G18470.1,3702.AT4G35580.2,3702.AT5G08790.1,3702.AT5G13180.1	AT1G07500,SNI1,NTL9,ATAF2,NAC083
GO:0048367	Shoot system development	6	723	0.91	0.0068	3702.AT3G01090.2,3702.AT3G10500.1,3702.AT3G15510.1,3702.AT5G06720.1,3702.AT5G08790.1,3702.AT5G13180.1	KIN10,NAC053,NAC056,PA2,ATAF2,NAC083
GO:0033043	Regulation of organelle organization	4	228	1.23	0.0073	3702.AT1G07500.1,3702.AT1G25580.1,3702.AT4G18470.1,3702.AT5G40820.1	AT1G07500,SOG1,SNI1,ATR
GO:0045892	Negative regulation of transcription, DNA-templated	4	228	1.23	0.0073	3702.AT4G18470.1,3702.AT4G35580.2,3702.AT5G08790.1,3702.AT5G13180.1	SNI1,NTL9,ATAF2,NAC083
GO:0010332	Response to gamma radiation	2	13	2.18	0.0079	3702.AT1G25580.1,3702.AT5G40820.1	SOG1,ATR
GO:0048518	Positive regulation of biological process	7	1146	0.78	0.0091	3702.AT1G09020.1,3702.AT1G77450.1,3702.AT3G01090.2,3702.AT3G10500.1,3702.AT4G35580.2,3702.AT5G04410.1,3702.AT5G08790.1	SNF4,NAC032,KIN10,NAC053,NTL9,NTL11,ATAF2
GO:0006302	Double-strand break repair	3	94	1.49	0.0095	3702.AT2G31970.1,3702.AT3G02680.1,3702.AT5G40820.1	RAD50,NBS1,ATR
GO:0006281	DNA repair	4	260	1.18	0.01	3702.AT2G31970.1,3702.AT3G02680.1,3702.AT4G18470.1,3702.AT5G40820.1	RAD50,NBS1,SNI1,ATR
GO:0042221	Response to chemical	10	2590	0.58	0.0105	3702.AT1G01720.1,3702.AT3G01090.2,3702.AT3G10500.1,3702.AT3G15510.1,3702.AT4G35580.2,3702.AT5G06720.1,3702.AT5G08790.1,3702.AT5G13180.1,3702.AT5G40820.1,3702.AT5G63790.1	ATAF1,KIN10,NAC053,NAC056,NTL9,PA2,ATAF2,NAC083,ATR,NAC102
GO:0010564	Regulation of cell cycle process	3	104	1.45	0.0118	3702.AT1G07500.1,3702.AT1G25580.1,3702.AT3G02680.1	AT1G07500,SOG1,NBS1
GO:0010605	Negative regulation of macromolecule metabolic process	5	572	0.93	0.0165	3702.AT1G07500.1,3702.AT4G18470.1,3702.AT4G35580.2,3702.AT5G08790.1,3702.AT5G13180.1	AT1G07500,SNI1,NTL9,ATAF2,NAC083
GO:0007093	Mitotic cell cycle checkpoint	2	22	1.95	0.0167	3702.AT1G02970.1,3702.AT3G02680.1	WEE1,NBS1
GO:0006310	DNA recombination	3	132	1.35	0.0207	3702.AT2G31970.1,3702.AT3G02680.1,3702.AT4G18470.1	RAD50,NBS1,SNI1
GO:2001020	Regulation of response to DNA damage stimulus	2	26	1.88	0.0219	3702.AT3G48190.1,3702.AT5G40820.1	ATM,ATR
GO:0009314	Response to radiation	5	624	0.89	0.0225	3702.AT1G25580.1,3702.AT3G02680.1,3702.AT5G04410.1,3702.AT5G08790.1,3702.AT5G40820.1	SOG1,NBS1,NTL11,ATAF2,ATR
GO:0080134	Regulation of response to stress	4	340	1.06	0.0225	3702.AT3G48190.1,3702.AT4G18470.1,3702.AT4G35580.2,3702.AT5G40820.1	ATM,SNI1,NTL9,ATR
GO:0051173	Positive regulation of nitrogen compound metabolic process	5	650	0.88	0.0263	3702.AT1G09020.1,3702.AT1G77450.1,3702.AT3G10500.1,3702.AT5G04410.1,3702.AT5G08790.1	SNF4,NAC032,NAC053,NTL11,ATAF2
GO:0010604	Positive regulation of macromolecule metabolic process	5	675	0.86	0.0308	3702.AT1G09020.1,3702.AT1G77450.1,3702.AT3G10500.1,3702.AT5G04410.1,3702.AT5G08790.1	SNF4,NAC032,NAC053,NTL11,ATAF2
GO:0032501	Multicellular organismal process	9	2486	0.55	0.0314	3702.AT1G09020.1,3702.AT1G77450.1,3702.AT3G01090.2,3702.AT3G10500.1,3702.AT3G15510.1,3702.AT5G06720.1,3702.AT5G08790.1,3702.AT5G13180.1,3702.AT5G40820.1	SNF4,NAC032,KIN10,NAC053,NAC056,PA2,ATAF2,NAC083,ATR
GO:1900055	Regulation of leaf senescence	2	36	1.74	0.0365	3702.AT1G77450.1,3702.AT3G01090.2	NAC032,KIN10
GO:0016310	Phosphorylation	6	1104	0.73	0.0396	3702.AT1G02970.1,3702.AT1G09020.1,3702.AT2G31970.1,3702.AT3G01090.2,3702.AT3G48190.1,3702.AT5G40820.1	WEE1,SNF4,RAD50,KIN10,ATM,ATR
GO:0001666	Response to hypoxia	3	181	1.21	0.0438	3702.AT1G01720.1,3702.AT3G01090.2,3702.AT5G63790.1	ATAF1,KIN10,NAC102
GO:0048731	System development	7	1578	0.64	0.0438	3702.AT1G77450.1,3702.AT3G01090.2,3702.AT3G10500.1,3702.AT3G15510.1,3702.AT5G06720.1,3702.AT5G08790.1,3702.AT5G13180.1	NAC032,KIN10,NAC053,NAC056,PA2,ATAF2,NAC083
GO:0010948	Negative regulation of cell cycle process	2	42	1.67	0.0458	3702.AT1G07500.1,3702.AT3G02680.1	AT1G07500,NBS1

## Sheet: KEGG
#term ID	term description	observed gene count	background gene count	strength	false discovery rate	matching proteins in your network (IDs)	matching proteins in your network (labels)
ath03440	Homologous recombination	3	60	1.69	0.0049	3702.AT2G31970.1,3702.AT3G02680.1,3702.AT3G48190.1	RAD50,NBS1,ATM
